# Supplementary material for: Voltage-Seq: all-optical postsynaptic connectome-guided single-cell transcriptomics
Source: Nat Methods. 2023 Jul 20;20(9):1409–16. doi: 10.1038/s41592-023-01965-1 (PMC10482676; doi:10.1038/s41592-023-01965-1)
Supplement: Supplementary file 3 — Comma separated ‘txt’ of extracted o-phys parameters for 6,911 VMH-PAG connections, including animal IDs and cluster labels from our clustering shown in Fig. 2. [file 41592_2023_1965_MOESM3_ESM.txt]

Animal ID,4,4,4,4,4,4,4,4,4,4,4,4,4,4,4,4,4,4,4,4,4,4,4,4,4,4,4,4,4,4,4,4,4,4,4,4,4,4,4,4,4,4,4,4,4,4,4,4,4,4,4,4,4,4,4,4,4,4,4,4,4,4,4,4,4,4,4,4,4,4,4,4,4,4,4,5,5,5,5,5,5,5,5,5,5,5,5,5,5,5,5,5,5,5,5,5,5,5,5,5,5,5,5,5,5,5,5,5,5,5,5,5,5,5,5,5,5,5,5,5,5,5,5,5,5,5,5,5,5,5,5,5,5,5,5,5,5,5,5,5,5,5,5,5,5,5,5,5,3,3,3,3,3,3,3,3,3,3,3,3,3,3,3,3,3,3,3,3,3,3,3,3,3,3,3,3,3,3,3,3,3,3,3,3,3,3,3,3,3,3,3,3,3,3,3,3,3,3,3,3,3,3,3,3,3,3,3,3,3,3,3,3,3,3,6,6,6,6,6,6,6,6,6,6,6,6,6,6,6,6,6,6,6,6,6,6,6,6,6,6,6,6,6,6,6,6,6,6,6,6,6,6,6,6,6,6,6,6,6,6,6,6,6,6,6,6,6,6,6,6,6,6,6,6,6,6,6,6,6,6,6,6,6,6,6,6,6,6,6,6,6,6,6,6,6,6,6,6,6,6,6,6,6,6,6,6,6,6,6,6,6,6,6,6,6,6,6,6,6,6,6,6,6,6,6,6,6,6,6,6,6,6,6,6,6,6,6,6,6,6,6,6,6,6,6,6,6,6,6,6,6,6,6,6,6,6,6,6,6,6,6,6,6,6,6,6,6,6,6,6,6,6,6,6,6,6,6,6,6,6,6,6,6,6,6,6,6,6,6,6,6,6,6,6,6,6,6,6,6,6,6,6,6,6,6,6,6,6,6,6,6,6,6,6,6,7,7,7,7,7,7,7,7,7,7,7,7,7,7,7,7,7,7,7,7,7,7,7,7,7,7,7,7,7,7,7,7,7,7,7,7,7,7,7,7,7,7,1,1,1,1,1,1,1,1,1,1,1,1,1,1,1,1,1,1,1,1,1,1,1,1,1,1,1,1,1,1,1,1,1,1,1,1,1,1,1,1,1,1,1,4,4,4,4,4,4,4,4,4,4,4,4,4,4,4,4,4,4,4,4,4,4,4,4,4,4,4,4,4,4,4,4,4,4,4,4,4,4,4,4,4,4,4,4,4,4,4,4,4,2,2,2,2,2,2,2,2,2,2,2,2,2,2,2,2,2,2,2,2,2,2,2,2,2,2,2,2,2,2,2,2,2,2,2,2,2,2,2,2,2,2,2,2,2,2,2,2,2,2,2,2,2,2,2,2,2,2,2,2,2,2,2,2,2,2,2,2,2,2,2,2,2,2,2,2,2,2,2,2,2,2,2,2,2,2,2,2,2,2,2,2,2,2,2,2,2,2,2,2,2,2,2,2,2,2,2,2,2,2,2,2,2,2,2,2,2,2,2,2,2,2,2,2,2,2,2,2,2,2,2,2,2,2,2,2,2,2,2,2,2,2,2,2,2,2,2,2,2,2,2,2,2,2,2,2,2,2,2,2,2,2,2,2,2,2,2,2,2,2,2,2,2,2,6,6,6,6,6,6,6,6,6,6,6,6,6,6,6,6,6,6,6,6,6,6,6,6,6,6,6,6,6,6,6,6,6,6,6,6,6,6,6,6,6,6,6,6,6,6,6,6,6,6,6,6,6,6,6,6,6,6,6,6,6,6,6,6,6,6,6,6,6,6,6,6,6,6,6,6,6,6,6,6,6,6,6,6,6,6,2,2,2,2,2,2,2,2,2,2,2,2,2,2,2,2,2,2,2,2,2,2,2,2,2,2,2,2,2,2,2,2,2,2,2,2,2,2,2,2,2,2,2,2,2,2,2,2,2,2,2,2,2,2,2,2,2,2,2,2,2,2,2,2,2,2,2,2,2,2,2,2,2,2,2,2,2,2,2,2,2,2,2,2,2,2,2,2,2,2,2,2,2,2,2,2,2,2,2,2,2,2,2,2,2,2,2,2,2,2,2,2,2,2,2,2,2,2,2,2,2,2,2,2,2,2,2,2,2,2,2,2,2,2,1,1,1,1,1,1,1,1,1,1,1,1,1,1,1,1,1,1,1,1,1,1,1,1,1,1,1,1,1,1,1,1,1,1,1,1,1,1,1,1,1,1,1,1,1,2,2,2,2,2,2,2,2,2,2,2,2,2,2,2,2,2,2,2,2,2,2,2,2,2,2,2,2,2,2,2,2,2,2,2,2,2,2,2,1,1,1,1,1,1,1,1,1,1,1,1,1,1,1,1,1,1,1,1,1,1,1,1,1,1,1,1,2,2,2,2,2,2,2,2,2,2,2,2,2,2,2,2,2,2,2,2,2,2,2,2,2,2,2,2,2,2,2,2,2,2,2,2,2,2,2,2,2,2,2,2,2,2,2,2,2,2,2,2,2,2,2,2,2,2,2,2,2,2,2,1,1,1,1,1,1,1,1,1,1,1,1,1,1,1,1,1,1,1,1,1,1,1,1,1,1,1,1,1,1,1,1,1,1,1,1,1,1,1,1,1,1,1,1,1,1,1,1,1,1,1,1,1,1,1,1,1,1,1,1,1,1,1,1,1,1,1,1,1,1,1,1,1,1,1,1,1,1,1,1,1,1,1,1,1,1,1,1,1,1,1,1,1,1,1,1,1,1,1,1,1,1,1,1,1,1,1,1,1,1,1,1,1,1,1,2,2,2,2,2,2,2,2,2,2,2,2,2,2,2,2,2,2,2,2,2,2,2,2,2,2,2,2,2,2,2,2,2,2,2,2,1,1,1,1,1,1,1,1,1,1,1,1,1,1,1,1,1,1,1,1,1,1,1,1,1,1,1,1,1,1,1,1,1,2,2,2,2,2,2,2,2,2,2,2,2,2,2,2,2,2,2,2,2,2,2,2,2,2,2,2,2,2,2,2,2,2,2,2,3,3,3,3,3,3,3,3,3,3,3,3,3,3,3,3,3,3,3,3,3,3,3,3,3,3,3,3,3,3,3,3,3,3,3,3,3,3,3,3,3,3,3,3,3,3,3,3,3,3,3,3,3,3,3,3,3,3,3,3,3,3,3,3,3,3,3,3,3,3,3,3,3,3,5,5,5,5,5,5,5,5,5,5,5,5,5,5,5,5,5,5,5,5,5,5,5,5,5,5,5,5,5,5,5,5,5,5,5,5,5,5,5,5,5,5,5,5,5,5,5,5,5,5,5,5,5,5,5,5,5,5,5,5,5,5,5,5,5,5,5,5,3,3,3,3,3,3,3,3,3,3,3,3,3,3,3,3,3,3,3,3,3,3,3,3,3,3,3,3,3,3,3,3,3,3,3,3,3,3,3,3,3,3,3,3,3,3,3,3,3,3,3,3,3,3,3,3,3,3,3,3,3,3,3,3,3,3,3,3,3,3,3,3,3,3,3,3,3,3,3,3,3,3,3,3,3,3,3,3,3,3,3,3,3,3,3,3,3,3,3,3,3,3,3,3,3,3,3,3,3,3,3,3,3,3,3,3,3,3,3,3,3,3,3,5,5,5,5,5,5,5,5,5,5,5,5,5,5,5,5,5,5,5,5,5,5,5,5,5,5,5,5,5,5,5,5,5,5,5,5,5,5,5,5,5,5,5,5,5,5,1,1,1,1,1,1,1,1,1,1,1,1,1,1,1,1,1,1,1,1,1,1,1,1,1,1,1,1,1,1,1,1,1,1,1,1,1,1,1,1,1,6,6,6,6,6,6,6,6,6,6,6,6,6,6,6,6,6,6,6,6,6,6,6,6,6,6,6,6,6,6,6,6,6,6,6,7,7,7,7,7,7,7,7,7,7,7,7,7,7,7,7,7,7,7,7,7,7,7,7,7,7,7,7,7,7,7,7,7,7,7,6,6,6,6,6,6,6,6,6,6,6,6,6,6,6,6,6,6,6,6,6,6,6,6,6,6,6,6,6,6,6,6,7,7,7,7,7,7,7,7,7,7,7,7,7,7,7,7,7,7,7,7,7,7,7,7,7,7,7,7,7,7,7,7,7,7,7,7,7,7,7,7,7,6,6,6,6,6,6,6,6,6,6,6,6,6,6,6,6,6,6,6,6,6,6,6,6,6,6,6,6,6,6,6,6,6,6,6,6,6,6,6,6,6,6,6,6,6,6,6,6,6,6,6,6,6,6,6,6,6,7,7,7,7,7,7,7,7,7,7,7,7,7,7,7,7,7,7,7,7,7,7,7,7,7,7,7,7,7,7,7,7,7,7,7,7,7,7,7,7,7,7,7,7,7,7,7,7,7,7,7,7,7,7,7,6,6,6,6,6,6,6,6,6,6,6,6,6,6,6,6,6,6,6,6,6,6,6,6,6,6,6,6,6,6,6,6,6,6,6,6,6,6,6,6,6,6,6,7,7,7,7,7,7,7,7,7,7,7,7,7,7,7,7,7,7,7,7,7,7,7,7,7,7,7,7,7,7,7,7,7,7,7,7,7,7,7,7,7,7,6,6,6,6,6,6,6,6,6,6,6,6,6,6,6,6,6,6,6,6,6,6,6,6,6,6,6,6,6,6,6,6,6,6,6,6,6,6,6,6,6,6,6,6,6,6,6,6,6,6,6,6,3,3,3,3,3,3,3,3,3,3,3,3,3,3,3,3,3,3,3,3,3,3,3,3,3,3,3,3,3,3,3,3,3,3,3,3,3,3,3,3,3,3,3,3,3,3,3,3,6,6,6,6,6,6,6,6,6,6,6,6,6,6,6,6,6,6,6,6,6,6,6,6,6,6,6,6,6,6,6,6,6,6,6,6,6,6,6,6,6,6,6,6,6,6,6,6,6,6,6,6,6,6,6,6,6,6,6,6,6,6,6,6,6,6,6,6,6,6,6,6,6,6,6,6,6,6,6,6,6,6,6,6,6,6,6,6,6,6,6,6,6,6,6,6,6,4,4,4,4,4,4,4,4,4,4,4,4,4,4,4,4,4,4,4,4,4,4,4,4,4,4,4,4,4,4,4,4,4,4,4,4,4,4,4,4,4,4,4,4,4,4,4,4,4,4,4,4,4,4,4,4,4,4,4,4,4,4,4,4,4,4,4,4,4,4,4,4,4,4,4,4,4,4,4,4,4,4,4,4,4,4,4,4,4,4,4,4,4,4,4,4,4,4,4,4,4,4,4,4,4,4,4,4,4,7,7,7,7,7,7,7,7,7,7,7,7,7,7,7,7,7,7,7,7,7,7,7,7,7,7,7,7,7,7,7,7,7,7,7,7,7,7,7,7,5,5,5,5,5,5,5,5,5,5,5,5,5,5,5,5,5,5,5,5,5,5,5,5,5,5,5,5,1,1,1,1,1,1,1,1,1,1,1,1,1,1,1,1,1,1,1,1,1,1,1,1,1,1,1,1,1,1,1,1,1,1,1,1,1,1,1,1,1,1,1,1,1,1,1,1,2,2,2,2,2,2,2,2,2,2,2,2,2,2,2,2,2,2,2,2,2,2,2,2,2,2,2,2,2,2,2,2,2,2,2,2,2,2,2,2,2,2,2,2,2,2,2,2,2,2,2,2,2,2,2,2,2,2,2,2,2,2,2,2,2,2,2,2,2,2,2,2,2,2,2,2,2,3,3,3,3,3,3,3,3,3,3,3,3,3,3,3,3,3,3,3,3,3,3,3,3,3,3,3,3,3,3,3,3,3,3,3,3,1,1,1,1,1,1,1,1,1,1,1,1,1,1,1,1,1,1,1,1,1,1,1,1,1,1,1,1,1,1,1,1,1,1,1,1,1,1,1,1,1,1,1,1,1,1,1,1,1,1,1,1,1,1,1,1,1,1,1,1,1,1,1,1,1,1,1,1,1,1,1,1,1,1,2,2,2,2,2,2,2,2,2,2,2,2,2,2,2,2,2,2,2,2,2,2,2,2,2,2,2,2,2,2,2,1,1,1,1,1,1,1,1,1,1,1,1,1,1,1,1,1,1,1,1,1,1,1,1,1,1,1,1,1,1,1,1,1,1,1,1,1,1,1,1,1,1,2,2,2,2,2,2,2,2,2,2,2,2,2,2,2,2,2,2,2,2,2,2,2,2,2,2,2,2,2,2,2,1,1,1,1,1,1,1,1,1,1,1,1,1,1,1,1,1,1,1,1,1,1,1,1,1,1,1,1,1,1,1,1,1,1,1,1,2,2,2,2,2,2,2,2,2,2,2,2,2,2,2,2,2,2,2,2,2,2,2,2,5,5,5,5,5,5,5,5,5,5,5,5,5,5,5,5,5,5,5,5,5,5,5,5,5,5,5,5,5,5,5,5,5,5,5,5,5,5,5,5,5,5,5,5,5,5,5,5,5,5,5,5,5,5,5,5,5,5,5,5,5,5,5,5,5,5,5,5,5,5,5,5,5,5,5,5,5,5,5,5,5,5,5,5,5,5,5,5,5,5,1,1,1,1,1,1,1,1,1,1,1,1,1,1,1,1,1,1,1,1,1,1,1,1,1,1,1,1,1,1,1,1,1,1,1,1,1,1,6,6,6,6,6,6,6,6,6,6,6,6,6,6,6,6,6,6,6,6,6,6,6,6,6,6,6,6,6,6,6,6,6,6,7,7,7,7,7,7,7,7,7,7,7,7,7,7,7,7,7,7,7,7,7,7,7,7,7,7,7,7,7,7,7,7,7,6,6,6,6,6,6,6,6,6,6,6,6,6,6,6,6,6,6,6,6,6,6,6,6,6,6,6,6,6,6,6,6,6,6,6,6,6,6,6,6,6,6,6,6,6,6,6,6,6,7,7,7,7,7,7,7,7,7,7,7,7,7,7,7,7,7,7,7,7,7,7,7,7,7,7,7,7,7,7,7,7,7,7,7,7,7,7,7,7,7,7,7,7,7,7,7,7,7,7,7,7,7,7,7,7,7,7,7,7,7,7,3,3,3,3,3,3,3,3,3,3,3,3,3,3,3,3,3,3,3,3,3,3,3,3,3,3,3,3,3,3,3,3,3,3,3,3,3,3,6,6,6,6,6,6,6,6,6,6,6,6,6,6,6,6,6,6,6,6,6,6,6,6,6,6,6,6,6,6,6,6,6,6,6,6,6,6,6,6,6,6,6,6,6,6,6,3,3,3,3,3,3,3,3,3,3,3,3,3,3,3,3,3,3,3,3,3,3,3,3,3,3,3,3,3,3,3,3,3,3,3,3,3,3,3,3,3,3,3,3,3,3,3,3,3,3,3,3,3,6,6,6,6,6,6,6,6,6,6,6,6,6,6,6,6,6,6,6,6,6,6,6,6,6,6,6,6,6,6,6,6,6,6,6,6,6,6,6,6,6,6,6,6,6,6,6,6,6,3,3,3,3,3,3,3,3,3,3,3,3,3,3,3,3,3,3,3,3,3,3,3,3,3,3,3,3,3,3,3,3,3,3,3,3,3,3,3,3,3,3,6,6,6,6,6,6,6,6,6,6,6,6,6,6,6,6,6,6,6,6,6,6,6,6,6,6,6,6,6,6,6,6,6,6,6,6,6,6,6,6,6,6,6,6,6,6,6,6,6,6,6,6,6,6,5,5,5,5,5,5,5,5,5,5,5,5,5,5,5,5,5,5,5,5,5,5,5,5,5,5,5,5,5,5,5,5,5,5,5,5,5,5,5,5,5,5,5,5,5,5,5,5,5,5,5,5,5,5,5,5,5,5,5,5,5,5,5,5,5,5,5,5,5,5,5,5,5,5,5,5,1,1,1,1,1,1,1,1,1,1,1,1,1,1,1,1,1,1,1,1,1,1,1,1,1,1,1,1,1,1,1,1,1,1,1,1,1,1,1,1,1,1,1,5,5,5,5,5,5,5,5,5,5,5,5,5,5,5,5,5,5,5,5,5,5,5,5,5,5,5,5,5,5,5,5,5,5,5,5,5,5,5,5,5,5,5,1,1,1,1,1,1,1,1,1,1,1,1,1,1,1,1,1,1,1,1,1,1,1,1,1,1,1,1,1,1,1,1,1,1,1,1,1,1,1,1,1,1,1,1,1,1,1,1,1,1,1,1,2,2,2,2,2,2,2,2,2,2,2,2,2,2,2,2,2,2,2,2,2,2,2,2,2,2,2,2,2,2,2,2,2,2,2,2,2,2,2,2,5,5,5,5,5,5,5,5,5,5,5,5,5,5,5,5,5,5,5,5,5,5,5,5,3,3,3,3,3,3,3,3,3,3,3,3,3,3,3,3,3,3,3,3,3,3,3,3,3,3,3,3,3,3,3,3,3,3,3,3,3,3,3,3,3,3,3,3,3,3,3,3,3,3,3,3,3,3,3,3,6,6,6,6,6,6,6,6,6,6,6,6,6,6,6,6,6,6,6,6,6,6,6,6,6,6,6,6,6,6,6,6,6,6,6,6,6,6,6,6,6,6,6,6,6,6,6,6,6,6,6,3,3,3,3,3,3,3,3,3,3,3,3,3,3,3,3,3,3,3,3,3,3,3,3,3,3,3,3,3,3,3,3,3,3,3,3,3,3,3,3,3,3,3,3,3,3,3,3,3,3,3,3,3,6,6,6,6,6,6,6,6,6,6,6,6,6,6,6,6,6,6,6,6,6,6,6,6,6,6,6,6,6,6,6,6,6,6,6,6,6,6,6,6,6,6,6,6,6,6,6,6,6,6,6,6,6,6,6,6,6,6,3,3,3,3,3,3,3,3,3,3,3,3,3,3,3,3,3,3,3,3,3,3,3,3,3,3,3,3,2,2,2,2,2,2,2,2,2,2,2,2,2,2,2,2,2,2,2,2,2,2,2,2,2,2,2,2,2,2,2,2,2,2,2,2,2,2,2,2,2,2,2,2,2,2,2,2,2,2,2,2,2,2,2,2,2,2,2,2,2,2,2,2,2,2,2,2,2,2,2,2,2,2,2,2,2,2,2,2,2,2,2,2,2,2,2,2,2,2,2,2,2,2,2,2,2,2,2,2,2,2,2,2,2,2,2,2,2,2,2,2,2,3,3,3,3,3,3,3,3,3,3,3,3,3,3,3,3,3,3,3,3,3,3,3,3,3,3,3,3,3,3,3,3,3,3,3,3,3,3,3,3,3,3,3,3,3,3,3,3,3,3,3,3,3,3,3,3,3,3,3,3,3,3,3,3,3,3,3,3,3,3,3,3,3,3,3,3,3,3,3,3,3,3,3,3,3,3,3,3,3,3,3,3,3,3,3,3,3,3,3,3,3,3,3,3,3,3,3,3,3,3,3,3,3,3,3,3,3,3,3,3,3,3,3,3,3,3,3,3,3,3,3,3,3,3,3,3,3,3,3,3,3,3,3,3,3,3,3,3,3,3,3,3,3,6,6,6,6,6,6,6,6,6,6,6,6,6,6,6,6,6,6,6,6,6,6,6,6,6,6,6,6,6,6,6,6,6,6,6,6,6,6,6,6,6,6,6,6,6,6,6,6,6,6,6,6,6,6,6,6,6,6,6,6,6,6,6,6,6,6,6,6,6,6,6,6,6,6,6,6,6,6,6,6,6,6,6,6,6,6,6,6,6,6,6,6,6,6,6,6,6,2,2,2,2,2,2,2,2,2,2,2,2,2,2,2,2,2,2,2,2,2,2,2,2,2,2,2,2,2,2,2,2,2,2,2,2,2,2,2,2,2,2,2,2,2,2,2,2,2,2,4,4,4,4,4,4,4,4,4,4,4,4,4,4,4,4,4,4,4,4,4,4,4,4,4,4,4,4,4,4,4,4,4,4,4,4,4,4,4,4,4,4,4,4,4,4,4,4,4,4,4,4,4,4,4,4,4,4,4,4,4,4,4,3,3,3,3,3,3,3,3,3,3,3,3,3,3,3,3,3,3,3,3,3,3,3,3,3,3,3,3,3,3,3,3,5,5,5,5,5,5,5,5,5,5,5,5,5,5,5,5,5,5,5,5,5,5,5,5,1,1,1,1,1,1,1,1,1,1,1,1,1,1,1,1,1,1,1,1,1,5,5,5,5,5,5,5,5,5,5,5,5,5,5,5,5,5,5,5,5,5,5,5,5,5,5,5,5,1,1,1,1,1,1,1,1,1,1,1,1,1,1,1,1,1,1,1,2,2,2,2,2,2,2,2,2,2,2,2,2,2,2,2,2,2,2,5,5,5,5,5,5,5,5,5,5,5,5,5,5,5,5,5,5,5,5,5,5,5,5,5,5,5,5,5,5,5,1,1,1,1,1,1,1,1,1,1,1,1,1,1,1,1,1,1,1,1,1,1,1,1,1,1,1,1,1,1,1,1,1,1,1,1,1,2,2,2,2,2,2,2,2,2,2,2,2,2,2,2,2,2,2,2,2,2,2,2,2,2,2,2,2,2,2,2,2,2,2,2,2,2,2,2,3,3,3,3,3,3,3,3,3,3,3,3,3,3,3,3,3,3,3,3,3,3,3,3,3,3,3,3,3,3,3,3,3,3,3,3,6,6,6,6,6,6,6,6,6,6,6,6,6,6,6,6,6,6,6,6,6,6,6,6,6,6,6,6,6,6,6,6,6,6,6,6,3,3,3,3,3,3,3,3,3,3,3,3,3,3,3,3,3,3,3,3,3,3,3,3,3,3,3,3,3,3,3,3,3,3,3,3,3,3,3,3,6,6,6,6,6,6,6,6,6,6,6,6,6,6,6,6,6,6,6,6,6,6,6,6,6,6,6,6,6,6,6,6,6,6,6,6,6,6,6,6,6,6,6,6,6,6,6,6,5,5,5,5,5,5,5,5,5,5,5,5,5,5,5,5,5,5,5,5,5,5,5,5,5,5,5,5,5,5,5,5,5,5,5,5,5,5,5,5,5,5,5,5,5,5,5,5,5,5,5,5,5,5,5,5,5,5,5,5,5,5,5,5,5,5,5,5,5,5,5,5,5,5,5,5,5,5,5,5,5,5,5,5,5,5,5,5,5,5,5,5,5,5,5,5,5,5,5,5,5,5,5,5,5,5,5,5,5,5,5,5,5,5,5,5,5,5,5,5,5,5,5,5,5,5,5,5,5,5,5,5,5,5,5,5,5,5,5,3,3,3,3,3,3,3,3,3,3,3,3,3,3,3,3,3,3,3,3,3,3,3,3,3,3,3,3,3,3,3,3,3,3,3,3,3,3,3,3,3,3,3,3,3,3,3,3,3,3,3,3,3,3,3,3,3,3,3,3,3,3,3,3,3,3,3,3,3,3,3,3,3,3,3,3,3,3,3,3,3,3,3,3,3,3,3,3,3,3,3,3,3,3,2,2,2,2,2,2,2,2,2,2,2,2,2,2,2,2,2,2,2,2,2,2,2,2,2,2,2,2,2,2,2,2,2,2,2,2,2,2,2,2,2,2,2,2,2,2,2,2,2,2,4,4,4,4,4,4,4,4,4,4,4,4,4,4,4,4,4,4,4,4,4,4,4,4,4,4,4,4,4,4,4,4,4,4,4,4,4,4,4,4,4,4,4,4,4,4,4,4,4,4,4,4,4,4,4,4,4,4,4,4,4,4,4,4,4,4,4,4,4,4,4,4,4,4,4,4,4,4,4,4,4,4,4,4,4,4,4,4,4,4,4,4,4,4,4,4,4,4,4,4,4,4,4,4,4,4,4,4,4,4,4,4,4,4,4,4,4,4,4,4,4,4,4,4,6,6,6,6,6,6,6,6,6,6,6,6,6,6,6,6,6,6,6,6,6,6,6,6,6,6,6,6,6,6,6,6,6,6,6,6,6,6,6,6,6,6,6,6,6,6,6,6,6,6,6,6,6,6,6,6,6,6,6,6,6,6,6,6,6,6,6,6,6,6,5,5,5,5,5,5,5,5,5,5,5,5,5,5,5,5,5,5,5,5,5,5,5,5,5,5,5,5,5,5,5,5,5,5,5,5,5,5,5,5,5,5,5,5,5,5,5,5,5,5,5,5,5,5,5,5,5,2,2,2,2,2,2,2,2,2,2,2,2,2,2,2,2,2,2,2,2,2,2,2,2,2,2,2,2,2,2,2,2,2,2,2,2,2,2,2,2,2,2,2,2,2,2,2,2,2,2,2,2,2,2,2,2,2,2,2,6,6,6,6,6,6,6,6,6,6,6,6,6,6,6,6,6,6,6,6,6,6,6,6,6,6,6,6,6,6,6,6,6,6,6,6,6,6,6,6,6,6,6,6,6,6,6,6,6,6,6,6,6,6,6,6,6,6,6,6,6,6,6,6,6,6,5,5,5,5,5,5,5,5,5,5,5,5,5,5,5,5,5,5,5,5,5,5,5,5,5,5,5,5,5,5,5,5,5,5,5,5,5,5,5,5,5,5,5,5,5,6,6,6,6,6,6,6,6,6,6,6,6,6,6,6,6,6,6,6,6,6,6,6,6,6,6,6,6,6,6,6,6,6,6,6,6,6,6,6,6,6,6,3,3,3,3,3,3,3,3,3,3,3,3,3,3,3,3,3,3,3,3,3,3,3,3,3,3,3,3,3,3,3,3,3,3,3,3,3,3,3,3,3,3,3,3,3,3,3,3,3,3,3,3,3,3,3,3,3,3,3,3,3,3,3,3,3,3,3,3,3,3,3,3,3,3,3,3,3,3,4,4,4,4,4,4,4,4,4,4,4,4,4,4,4,4,4,4,4,4,4,4,4,4,3,3,3,3,3,3,3,3,3,3,3,3,3,3,3,3,3,3,3,3,3,3,3,3,3,1,1,1,1,1,1,1,1,1,1,1,1,1,1,1,1,1,1,1,1,1,1,1,1,1,1,1,1,1,1,1,1,1,1,1,1,1,1,1,1,1,1,1,1,1,1,1,1,1,1,1,1,1,1,1,1,1,1,1,1,1,1,1,1,1,1,1,1,1,1,1,1,1,1,1,1,1,1,1,1,1,1,1,1,2,2,2,2,2,2,2,2,2,2,2,2,2,2,2,2,2,2,2,2,2,2,2,2,2,2,2,2,2,2,2,2,2,2,2,2,2,2,2,2,2,2,2,2,2,2,2,2,2,2,2,2,2,2,2,2,2,2,2,2,2,2,2,2,2,2,2,2,2,4,4,4,4,4,4,4,4,4,4,4,4,4,4,4,4,4,4,4,4,4,4,4,4,4,4,4,4,4,4,4,4,4,4,4,4,4,4,4,4,4,4,4,4,4,4,4,4,4,4,4,4,4,4,4,4,4,4,4,4,4,4,4,4,4,4,4,4,4,5,5,5,5,5,5,5,5,5,5,5,5,5,5,5,5,5,5,5,5,5,5,5,5,5,5,5,5,5,5,5,5,5,5,5,5,5,5,5,5,5,5,5,5,5,5,5,5,5,5,4,4,4,4,4,4,4,4,4,4,4,4,4,4,4,4,4,4,4,4,4,4,4,4,4,4,4,4,4,4,4,4,4,4,4,4,4,4,4,4,4,4,4,4,4,4,4,4,4,4,4,4,4,4,4,4,4,4,4,4,4,4,4,4,4,4,4,4,4,4,4,4,4,4,4,4,4,4,4,4,4,4,4,4,4,4,4,4,4,4,4,4,4,4,4,4,4,4,7,7,7,7,7,7,7,7,7,7,7,7,7,7,7,7,7,7,7,7,7,7,7,7,7,7,7,7,7,7,7,7,7,7,7,7,7,7,7,7,7,7,7,7,7,7,7,7,7,7,7,7,7,7,7,7,7,7,7,7,7,7,7,7,7,7,7,7,7,7,7,7,7,7,7,7,7,7,7,7,7,7,7,7,7,7,7,7,7,7,7,7,7,7,7,7,7,7,7,7,7,7,7,7,7,7,7,7,7,7,7,7,7,7,7,7,7,7,7,7,7,7,7,7,7,7,7,7,7,7,7,7,7,7,7,7,7,7,7,7,7,7,7,4,4,4,4,4,4,4,4,4,4,4,4,4,4,4,4,4,4,4,4,4,4,4,4,4,4,4,4,4,4,4,4,4,4,4,4,4,4,4,4,4,4,4,4,4,4,4,4,4,4,4,4,4,4,4,4,4,4,4,4,4,4,4,4,4,4,4,4,4,4,4,4,4,4,4,4,4,4,4,4,4,4,4,4,4,4,4,4,4,4,4,4,4,4,4,4,4,4,4,4,4,7,7,7,7,7,7,7,7,7,7,7,7,7,7,7,7,7,7,7,7,7,7,7,7,7,7,7,7,7,7,7,7,7,7,7,7,7,7,7,7,7,7,7,7,7,7,7,7,7,7,7,1,1,1,1,1,1,1,1,1,1,1,1,1,1,1,1,1,1,1,1,1,1,1,1,1,1,1,1,1,1,1,1,1,1,1,1,1,1,1,1,1,1,1,1,1,1,1,1,1,1,1,1,1,1,1,1,1,1,1,1,1,1,1,1,1,1,1,1,1,1,1,1,1,1,1,1,1,1,1,1,1,1,1,1,1,1,1,1,1,1,1,1,1,1,1,1,1,1,1,1,1,1,1,1,1,1,1,1,1,1,1,1,1,1,1,1,1,1,1,1,7,7,7,7,7,7,7,7,7,7,7,7,7,7,7,7,7,7,7,7,7,7,7,7,7,7,7,7,7,7,7,7,7,7,7,7,7,7,7,7,7,7,7,7,7,7,7,7,7,7,7,7,7,7,7,7,7,7,7,7,7,7,7,7,7,7,7,7,7,7,7,7,7,7,7,7,7,7,7,7,7,7,7,7,7,7,7,7,7,7,7,7,7,7,7,7,7,7,7,7,7,7,7,7,7,7,7,7,7,7,7,7,7,7,7,7,7,7,7,7,7,7,7,7,7,7,7,7,7,7,7,7,7,7,7,7,7,7,7,7,7,7,7,7,7,7,7,7,7,7,7,7,7,7,7,7,7,7,7,7,7,7,7,7,7,7,7,7,7,7,7,7,7,7,7,7,7,7,7,7,7,7,7,1,1,1,1,1,1,1,1,1,1,1,1,1,1,1,1,1,1,1,1,1,1,1,1,1,1,1,1,1,1,1,1,1,1,1,1,1,1,1,1,1,1,1,1,1,1,1,1,1,1,1,1,1,1,1,1,1,1,1,1,1,1,1,1,1,1,1,1,1,1,1,1,1,1,1,1,1,1,1,1,1,1,1,1,1,1,1,1,1,1,1,1,1,1,1,1,1,1,1,1,1,1,1,1,1,1,1,1,1,1,1,1,1,1,1,1,1,1,1,1,1,1,1,1,7,7,7,7,7,7,7,7,7,7,7,7,7,7,7,7,7,7,7,7,7,7,7,7,7,7,7,7,7,7,7,7,7,7,7,7,7,7,7,7,7,7,7,7,7,7,7,7,7,7,7,7,7,7,7,7,7,7,7,7,7,7,7,7,7,7,7,7,7,7,7,7,7,7,7,7,7,7,7,7,7,7,7,7,7,7,7,7,7,7,7,7,7,7,7,7,7,7,7,7,7,7,7,7,7,7,7,7,7,7,7,7,7,7,7,7,7,7,7,7,7,7,7,7,7,7,7,7,7,7,7,7,7,7,7,7,7,7,7,7,7,7,7,7,7
O-phys cluster,17,17,18,17,13,17,18,17,15,18,18,17,6,14,17,18,17,12,17,18,18,17,17,4,18,14,17,18,17,15,17,18,18,17,17,17,18,17,18,18,18,18,17,17,18,17,18,17,18,18,18,14,17,18,18,18,18,18,14,15,18,17,18,18,14,18,14,18,13,18,18,18,14,18,18,18,17,18,3,17,17,17,14,18,18,14,14,17,17,17,18,17,14,18,18,14,17,18,6,17,18,17,18,14,14,17,18,18,17,17,18,17,17,17,14,14,18,18,14,17,17,14,17,18,14,18,18,14,15,17,14,14,17,18,17,14,17,18,18,17,15,18,17,18,17,10,17,18,6,17,17,17,8,4,6,4,17,14,7,6,17,11,17,17,17,6,17,17,6,17,11,18,15,17,14,4,15,17,10,9,8,17,11,17,17,17,15,15,17,17,17,17,13,2,17,2,17,4,7,17,10,11,17,7,7,17,8,3,6,7,7,9,17,17,7,17,17,17,17,8,18,9,17,14,7,17,7,17,15,14,15,17,18,17,17,6,6,6,7,17,17,18,17,10,17,17,10,17,17,7,6,17,7,17,7,6,6,18,17,17,17,15,6,17,6,17,17,15,13,2,7,17,17,17,15,7,17,6,7,17,7,17,2,13,7,10,15,17,17,15,7,17,15,6,7,17,17,17,17,17,6,17,2,17,17,1,17,17,17,15,17,17,15,18,17,17,15,17,17,17,17,17,17,6,9,17,17,9,17,13,17,17,17,17,8,17,15,17,17,17,17,12,17,17,13,8,17,17,17,17,8,17,4,15,9,7,17,17,15,13,4,17,12,17,17,17,6,3,3,17,8,17,7,17,13,13,17,8,17,17,17,17,17,13,17,17,15,17,17,17,17,17,17,7,17,12,17,17,6,15,17,17,8,17,17,17,17,17,17,17,17,17,17,17,7,17,15,17,17,14,17,17,17,17,10,17,17,17,17,17,17,17,15,2,17,15,7,17,17,17,14,17,8,4,17,17,9,17,17,15,15,17,17,17,17,7,17,17,17,13,8,17,15,7,17,17,17,17,17,17,17,10,17,12,7,17,2,17,17,7,17,17,17,13,3,3,17,17,17,5,17,15,17,17,17,17,7,17,10,17,8,9,16,10,15,16,5,16,9,16,16,16,1,15,12,8,16,10,7,16,17,17,17,17,2,17,15,17,6,13,17,16,16,17,16,17,17,7,17,10,4,9,16,17,17,11,17,16,17,17,15,2,17,8,17,17,17,2,15,7,2,17,15,6,17,7,6,17,8,10,17,6,6,17,17,7,15,17,1,12,17,17,17,8,17,17,17,17,15,6,15,5,17,17,17,7,6,15,17,15,15,17,7,17,17,6,2,17,6,15,17,1,15,7,4,1,15,17,7,15,6,2,15,1,17,2,17,4,7,17,4,15,15,17,17,6,8,1,15,7,3,17,15,2,15,3,1,16,2,15,16,6,10,7,8,7,15,16,11,15,2,6,12,17,4,6,13,17,10,17,11,14,16,16,2,13,14,17,6,14,16,17,17,15,14,3,8,16,14,10,1,14,17,17,2,18,17,15,18,17,8,9,6,15,16,4,17,18,18,12,17,18,14,18,14,18,11,16,18,8,17,16,16,17,17,6,17,18,17,4,14,17,17,17,18,17,18,6,17,17,17,17,11,17,13,18,17,7,9,3,14,4,14,17,18,17,18,17,17,17,17,17,17,17,8,4,17,17,17,17,15,17,4,17,17,17,6,17,4,17,17,17,17,17,17,17,17,17,17,17,17,15,17,17,17,17,17,17,17,17,17,17,14,17,17,17,6,6,17,14,14,18,18,16,18,17,17,18,17,17,14,16,17,18,18,18,18,18,18,18,18,14,6,18,18,17,17,14,17,18,17,16,16,14,16,14,16,17,14,14,16,14,16,14,2,16,16,18,18,14,15,17,15,16,18,14,18,16,17,17,16,14,14,14,18,14,14,14,14,14,14,16,16,16,17,17,16,17,2,16,3,10,16,17,16,16,16,7,16,14,17,2,16,16,16,2,17,4,16,17,15,7,17,17,11,11,16,18,17,15,15,17,17,13,17,17,17,6,7,9,2,6,14,3,16,17,17,17,16,16,16,17,17,6,17,7,17,17,17,17,9,15,15,15,17,6,7,5,17,4,6,11,6,15,7,15,4,9,17,15,7,7,15,5,7,15,2,5,7,2,7,15,17,7,7,6,9,2,17,15,17,15,10,15,17,6,15,6,5,7,7,7,7,17,7,4,6,7,2,17,15,7,5,5,7,6,7,7,9,2,7,6,7,17,7,6,7,17,17,17,17,17,17,17,17,18,17,17,17,17,17,17,17,17,17,17,17,17,9,17,17,8,7,11,18,17,17,12,18,11,17,17,17,17,12,18,17,17,17,17,17,17,17,17,17,17,17,17,6,8,17,12,15,7,17,17,15,17,17,17,17,9,15,6,8,15,17,17,2,17,2,7,17,7,17,4,6,17,5,17,7,15,17,17,7,6,6,17,15,17,17,17,17,17,9,17,17,17,15,17,17,17,17,6,17,7,17,15,7,17,1,7,17,17,17,6,7,15,7,17,6,17,8,17,17,17,18,2,17,17,17,17,17,9,17,17,17,17,17,17,17,15,6,17,17,17,7,17,6,17,7,17,17,17,17,7,17,17,6,6,17,17,17,17,17,17,17,8,7,15,17,17,17,17,17,6,17,17,17,10,15,15,17,17,9,17,7,17,6,17,17,15,4,17,2,17,15,17,17,17,17,17,17,17,8,7,17,17,17,6,17,17,17,17,15,6,6,17,17,17,17,6,14,6,7,17,17,4,17,2,17,15,17,17,17,17,17,17,8,17,17,8,4,17,17,10,2,17,17,7,17,17,17,15,17,18,2,15,17,17,6,18,17,12,13,17,17,13,9,9,7,17,17,17,9,7,17,17,17,17,17,17,17,17,17,17,17,17,17,17,17,17,17,18,12,17,11,17,17,18,17,17,13,17,4,7,17,16,10,10,10,10,10,1,10,10,10,10,1,1,1,10,1,11,2,10,1,10,11,10,15,10,10,1,1,1,11,4,1,4,1,11,11,2,10,10,10,1,10,10,4,2,2,10,10,1,10,1,1,1,4,1,10,10,15,1,1,10,7,10,15,10,10,10,1,10,10,10,10,16,10,10,10,10,10,2,1,10,1,2,1,7,10,7,2,10,10,10,2,10,7,1,1,10,10,10,11,1,10,1,10,2,10,1,2,11,10,10,10,7,11,2,10,2,1,2,7,7,1,1,10,1,11,10,10,10,10,11,10,10,10,10,11,10,1,16,17,10,16,10,10,10,10,10,10,15,17,10,17,10,10,10,10,1,7,10,16,16,10,10,16,15,15,15,10,17,9,2,16,1,11,6,16,16,16,16,16,1,15,6,16,16,16,4,16,11,16,16,4,1,17,17,16,16,16,17,16,16,16,17,17,2,16,16,17,17,18,17,8,17,16,17,17,17,17,17,17,4,17,17,17,11,17,17,17,6,17,17,6,12,17,10,17,18,10,15,17,18,12,17,17,15,3,17,15,18,3,16,17,17,17,9,17,17,17,6,10,17,17,17,18,6,11,1,7,5,4,5,5,6,9,7,6,7,1,1,6,7,6,1,2,5,1,9,6,12,15,5,1,1,1,7,1,7,6,7,6,7,7,7,12,11,4,2,15,6,1,2,12,5,7,7,4,2,5,6,5,2,1,1,7,7,10,7,1,7,4,5,1,6,6,2,1,6,2,1,2,1,7,1,6,7,6,5,2,5,1,1,7,10,16,6,10,10,16,10,16,16,10,10,1,16,16,10,1,16,18,10,10,12,10,10,10,10,5,10,16,10,7,16,8,10,16,16,17,10,10,17,16,10,11,16,9,1,17,16,16,4,1,7,6,16,16,10,16,17,10,10,10,10,10,16,17,12,10,10,8,11,16,16,8,16,16,16,16,16,9,10,10,16,11,8,10,10,16,16,11,16,16,10,1,16,9,10,16,2,16,16,8,10,10,8,15,16,16,11,16,16,16,16,11,16,16,11,16,6,16,10,11,16,16,10,7,16,16,16,16,11,10,16,16,10,10,9,16,10,16,10,8,10,16,16,16,17,17,17,17,15,17,7,16,17,17,17,11,17,17,17,17,17,17,17,17,17,17,17,15,17,17,16,4,17,17,17,6,17,15,16,16,10,10,17,7,14,17,17,16,16,16,15,10,17,15,6,16,10,2,16,16,17,15,17,17,17,17,17,17,15,17,17,17,11,17,17,17,17,17,17,17,17,17,17,17,17,17,17,17,4,7,17,17,17,10,10,16,16,16,10,18,16,6,14,16,17,15,17,16,16,11,16,16,16,15,17,15,15,10,7,7,16,10,16,16,16,4,10,15,11,6,6,16,16,16,10,16,2,5,8,4,10,8,16,8,10,10,10,2,10,15,1,8,6,10,10,7,10,10,15,7,15,16,16,7,15,15,10,16,10,10,16,16,10,8,16,10,16,2,6,8,9,10,10,10,10,16,10,16,10,16,16,16,10,8,16,7,11,10,16,16,17,16,16,15,8,8,17,8,16,10,16,10,7,10,11,16,16,7,16,16,16,17,6,15,16,7,8,15,16,15,17,10,11,8,17,2,17,6,17,17,17,17,17,17,4,17,17,1,15,7,16,6,15,6,6,7,15,7,7,7,7,6,7,15,7,7,7,5,17,7,7,15,15,6,4,7,7,6,2,7,7,4,6,7,6,6,7,15,15,17,7,15,6,11,15,7,12,7,17,6,15,15,17,15,15,17,17,17,7,6,6,17,16,17,15,15,6,7,11,6,2,7,15,7,7,7,7,15,7,7,7,9,7,6,6,17,7,15,15,15,9,6,17,15,6,7,6,9,17,2,6,7,17,17,17,17,17,17,17,17,17,17,18,15,17,17,17,6,17,17,9,17,17,17,17,18,11,17,17,7,17,17,17,9,1,17,17,17,17,17,7,17,17,15,17,17,17,17,17,17,17,13,7,17,17,17,17,17,6,17,17,8,17,17,3,17,17,17,18,17,17,12,9,17,17,18,9,18,17,17,17,17,18,17,17,17,17,17,11,17,6,17,17,18,17,16,17,18,17,17,18,17,18,18,14,17,13,18,17,18,17,17,17,18,18,17,15,17,17,17,17,17,17,17,17,17,17,17,17,15,17,10,17,8,8,17,17,17,6,17,15,17,17,15,6,10,6,10,17,17,6,10,17,17,17,17,17,17,17,17,17,17,17,17,17,17,17,17,17,17,10,17,8,17,17,17,17,6,15,17,7,10,17,17,17,18,16,17,15,17,17,2,17,17,17,17,17,17,17,6,17,17,17,17,17,15,17,17,6,17,6,6,9,17,6,15,17,9,6,9,15,12,9,17,17,17,15,7,10,15,17,10,9,8,1,11,7,10,7,15,17,7,7,17,17,7,4,7,9,10,17,17,4,4,5,10,1,10,6,2,7,7,7,7,15,4,2,10,15,17,15,16,15,17,5,7,17,7,16,15,1,17,16,15,16,2,10,7,7,15,7,7,4,4,9,2,10,4,17,17,2,16,6,9,5,7,17,2,10,16,10,7,10,4,7,7,15,10,7,7,17,17,17,3,11,11,15,4,7,2,1,6,2,17,11,7,15,8,17,17,15,2,17,15,7,4,17,15,15,15,15,9,15,7,11,15,7,15,9,6,6,15,7,17,9,17,4,7,15,2,9,11,15,17,15,17,15,9,15,6,7,17,17,6,18,15,17,3,2,7,9,15,1,15,6,15,4,1,15,4,17,12,17,8,17,17,17,17,17,9,17,17,17,11,17,17,17,11,17,17,17,15,11,6,15,17,17,17,17,17,17,17,17,17,7,17,9,17,15,1,2,17,4,15,17,17,8,7,17,7,2,17,17,17,15,17,17,17,18,17,7,15,17,2,7,17,6,17,7,17,17,17,5,17,17,15,1,4,7,17,11,17,17,17,7,12,1,17,6,15,17,17,17,9,17,17,17,9,17,17,17,17,17,17,17,17,4,17,6,17,7,2,17,1,17,17,2,15,6,17,17,2,6,17,5,10,15,6,17,6,17,17,17,17,17,17,17,17,17,15,17,17,17,17,2,17,2,9,6,8,17,15,6,7,17,9,15,7,17,6,7,17,7,17,17,17,17,17,17,17,17,15,17,17,6,17,17,6,17,9,8,17,6,16,1,4,15,6,17,6,17,17,13,17,17,15,17,2,17,17,17,17,15,9,7,17,1,15,10,15,17,17,17,15,17,9,17,17,17,17,17,17,18,15,17,17,17,17,17,15,17,17,6,17,17,17,6,17,17,9,17,17,15,2,17,17,9,5,7,7,17,17,17,15,17,17,4,17,17,7,6,15,17,17,17,15,17,17,14,17,2,14,11,17,17,17,17,17,14,17,14,6,17,14,2,9,10,4,17,6,2,2,17,14,10,17,17,16,17,14,17,17,6,17,7,5,17,11,17,17,17,17,16,16,17,17,16,17,17,17,8,17,17,15,6,17,17,15,7,6,15,17,10,6,17,2,7,17,2,10,7,15,16,17,17,17,5,5,7,17,15,17,17,15,7,4,5,17,17,15,15,17,15,17,11,15,17,15,15,7,17,17,7,17,17,15,11,7,17,17,7,17,6,17,17,17,17,17,6,17,17,8,5,17,17,7,17,17,17,17,8,17,15,17,17,5,17,6,17,17,7,7,6,7,6,17,15,18,15,15,7,10,12,17,10,17,15,15,10,13,17,11,15,15,7,8,15,7,2,15,6,17,7,17,17,4,17,11,17,15,15,17,15,17,7,15,7,6,17,4,17,12,15,2,17,17,17,17,16,14,11,6,17,7,11,9,7,15,7,17,14,17,6,7,6,17,6,12,7,17,17,17,6,7,8,17,6,17,10,7,7,7,17,17,17,8,17,17,17,17,6,4,17,17,17,17,3,7,17,17,4,8,17,2,17,17,17,17,17,17,15,15,16,16,17,17,6,17,10,16,16,17,17,6,10,16,15,15,11,17,16,16,15,15,9,17,10,6,17,10,17,10,10,7,15,7,10,15,17,17,17,15,9,17,15,6,17,17,15,17,17,17,15,15,17,7,17,17,17,15,17,17,6,17,17,17,6,16,15,17,17,17,7,7,17,17,17,8,17,5,17,17,16,17,6,6,6,15,7,15,17,7,15,17,8,7,6,12,17,17,17,17,6,15,17,6,15,8,7,1,17,17,6,6,15,7,17,4,17,17,6,15,7,17,17,15,6,17,17,15,17,17,7,17,12,4,15,7,15,6,6,15,6,4,17,7,7,7,6,13,15,17,15,7,17,6,6,4,17,17,6,15,12,6,17,7,17,6,11,6,15,9,17,17,17,17,7,7,9,17,11,7,17,6,12,14,17,2,6,6,9,3,7,15,17,13,11,9,15,6,15,17,6,7,7,11,15,6,10,7,17,7,6,9,9,7,9,10,15,15,9,17,7,15,17,17,6,6,17,17,17,17,17,6,17,17,17,17,7,9,17,7,7,17,17,6,7,7,7,17,6,7,17,15,6,6,17,17,6,5,12,7,7,17,6,6,6,7,7,7,17,17,14,17,17,17,17,15,17,17,14,6,17,7,15,17,17,2,18,18,5,18,17,7,18,17,17,6,18,6,18,7,17,17,15,15,17,17,17,17,17,17,17,17,17,17,9,17,8,9,17,18,17,6,18,17,4,18,17,17,17,17,17,17,17,18,17,17,17,17,6,17,4,18,8,17,2,17,17,6,6,18,8,17,17,10,18,17,17,15,15,17,17,17,7,17,17,11,17,6,17,17,17,9,17,17,17,17,17,17,17,7,17,17,17,6,11,7,8,17,7,17,17,17,6,18,17,17,6,17,17,17,17,6,17,17,17,17,17,7,6,17,17,4,17,17,4,17,15,4,17,17,17,17,17,18,17,2,17,17,18,7,18,17,13,18,17,17,18,9,17,17,18,17,17,17,17,17,17,15,17,18,17,17,17,6,7,17,6,17,17,17,17,17,6,17,11,6,17,17,6,17,11,17,17,18,17,17,7,11,17,17,17,6,17,17,17,17,17,15,18,17,17,17,17,18,17,17,17,15,17,6,15,17,7,17,18,17,17,17,6,17,17,9,18,17,7,17,17,6,18,17,17,17,6,17,17,17,17,15,17,15,18,17,15,17,18,18,18,18,18,18,18,17,17,18,17,15,17,17,15,17,17,17,17,17,17,17,17,17,17,17,17,6,2,7,5,17,7,6,7,7,5,15,6,7,17,15,17,7,6,4,8,4,5,7,7,2,6,11,15,17,1,17,9,17,17,11,15,12,15,15,17,18,17,17,2,13,11,7,6,17,17,9,6,17,6,6,6,17,7,7,17,5,6,6,6,7,5,15,17,15,2,7,8,17,17,5,7,7,15,7,12,6,6,9,15,4,18,17,3,6,15,11,18,15,15,17,7,15,12,7,2,6,6,17,17,17,17,17,6,6,17,17,7,17,7,9,6,17,7,15,17,6,17,17,17,17,5,17,17,7,7,7,17,17,17,17,17,17,17,5,7,7,5,6,7,15,17,7,7,6,7,17,17,5,17,17,7,7,17,9,6,17,17,17,17,17,17,7,17,15,17,17,17,15,6,17,7,17,17,17,5,17,17,17,17,7,7,5,17,17,7,17,17,7,6,17,5,7,5,15,6,17,17,7,7,7,17,17,7,15,5,17,17,17,7,7,14,7,14,14,14,14,14,14,14,14,14,14,14,12,18,14,14,18,14,14,9,11,10,14,14,18,15,18,17,6,17,18,11,17,17,14,18,18,6,14,18,14,17,18,14,7,18,18,17,15,18,7,14,2,11,2,18,18,18,18,17,18,18,15,7,18,18,17,18,18,18,7,18,18,18,9,18,18,18,17,13,18,17,18,17,18,18,18,17,17,17,18,13,17,17,7,5,13,17,6,9,18,2,17,17,17,17,4,17,13,17,8,8,15,17,17,17,17,17,17,17,17,12,17,17,18,17,17,17,17,17,9,17,17,18,15,17,17,17,6,17,18,17,15,17,3,17,17,17,7,13,17,2,18,17,17,7,17,7,7,7,17,17,17,17,17,17,17,17,17,17,12,17,8,17,15,17,17,17,7,17,17,7,17,6,15,17,18,18,17,17,17,17,17,17,15,17,6,17,7,17,18,12,18,18,17,17,17,15,17,18,18,11,10,17,15,15,18,17,9,17,10,17,17,15,18,7,18,18,18,17,7,9,18,17,18,6,6,15,18,7,17,17,7,15,17,17,6,18,15,17,18,10,7,17,18,18,6,15,18,13,18,15,18,8,18,15,18,18,18,2,7,18,17,18,15,15,12,18,18,17,18,15,18,10,18,18,4,18,11,7,17,15,18,18,12,18,17,18,18,17,17,15,17,9,18,12,10,17,17,18,17,17,17,10,15,15,10,7,15,17,17,18,11,15,6,18,15,18,12,15,18,17,5,15,17,12,15,7,15,15,18,15,18,7,17,7,7,6,7,17,6,18,7,7,18,18,18,18,7,17,6,8,18,6,15,9,18,17,18,2,7,18,18,15,17,18,18,8,18,17,18,18,6,18,8,11,18,7,9,6,18,18,17,18,18,12,11,18,18,18,11,8,6,17,18,18,17,18,18,18,17,15,6,17,2,18,17,17,15,7,15,15,17,17,17,6,7,1,15,9,15,17,17,18,15,15,15,15,18,17,18,18,15,7,18,18,18,6,18,15,7,17,15,18,17,17,18,17,7,18,18,17,18,15,6,17,18,18,18,18,17,18,18,18,18,15,18,18,7,18,18,18,18,7,12,17,10,7,17,15,16,18,8,6,16,18,15,18,15,10,12,17,15,17,18,12,18,18,18,18,18,18,18,18,18,18,18,7,18,17,7,18,18,18,7,12,18,18,18,18,6,13,18,7,18,10,15,10,15,10,15,6,10,10,7,7,17,15,7,7,10,10,16,16,18,17,18,16,6,6,7,10,10,6,6,10,15,7,15,6,8,10,6,10,15,18,17,16,16,16,7,17,17,12,18,4,18,7,15,5,18,15,16,18,17,5,17,18,7,18,18,15,15,15,15,17,17,15,18,18,13,17,15,6,6,16,13,17,12,15,17,10,18,17,15,17,7,12,10,6,18,18,7,17,16,18,5,18,15,17,7,15,17,15,17,17,15,17,17,17,17,7,17,7,17,17,17,6,17,12,17,17,17,17,17,17,17,17,17,17,17,17,17,17,8,17,17,17,17,17,15,17,17,17,17,17,17,17,15,17,17,17,17,17,15,17,18,17,17,17,7,17,17,17,17,17,17,9,7,17,17,17,17,17,17,17,17,17,17,17,17,17,17,17,17,17,7,17,18,18,17,17,17,17,17,17,17,17,17,18,17,17,18,17,17,6,6,17,17,17,18,17,6,17,17,17,17,17,15,17,1,17,7,17,6,6,7,17,6,6,8,17,17,7,7,6,6,17,17,17,7,5,6,7,17,17,7,15,7,17,6,17,17,7,17,17,7,7,6,9,6,17,6,7,7,7,15,17,17,6,5,7,2,6,7,15,17,2,17,12,7,5,17,7,17,6,7,17,18,8,15,9,7,1,18,15,6,5,18,8,8,7,7,7,15,18,11,7,6,7,8,6,18,1,18,18,18,18,13,7,18,18,18,18,14,17,17,17,17,17,17,9,8,7,15,1,17,7,4,17,6,2,7,17,6,7,5,11,17,8,2,6,2,17,5,15,17,17,17,17,17,17,17,6,17,18,18,6,15,17,13,17,17,9,4,4,6,7,4,7,7,6,4,6,7,9,7,6,7,1,17,1,6,7,6,8,17,17,17,17,13,17,18,18,17,12,18,17,17,17,17,17,17,17,9,8,17,18,7,18,18,17,18,17,17,17,8,15,8,17,7,18,7,17,6,17,17,18,17,17,17,6,17,18,8,18,9,17,17,17,15,17,18,18,18,14,9,17,14,18,14,14,18,17,13,18,17,18,17,18,17,18,18,14,1,17,6,14,18,18,6,14,14,17,14,14,18,18,18,14,17,11,17,15,14,14,13,14,12,17,17,15,18,12,6,18,17,4,17,17,17,13,18,9,17,11,15,18,18,15,15,18,17,18,18,18,18,18,18,7,15,18,18,11,17,17,7,18,18,18,17,17,15,18,18,18,18,7,15,18,18,14,18,7,17,7,18,18,18,18,11,17,17,6,18,17,7,18,18,18,15,6,2,18,18,18,8,18,18,17,14,10,17,8,18,18,18,15,18,6,2,18,15,18,18,18,7,18,18,17,6,18,7,18,18,17,18,18,18,3,6,18,18,7,18,18,18,15,18,18,18,6,18,17,6,18,9,18,18,18,15,6,16,18,18,18,18,18,18,16,18,18,18,18,18,18,18,18,18,18,18,7,12,18,18,18,18,18,18,6,18,18,17,6,17,18,18,17,18,18,15,10,18,15,17,18,16,18,18,18,18,18,18,16,7,10,18,10,18,18,18,6,18,18,18,18,18,18,18,18,18,18,18,16,18,18,18,18,18,18,18,6,14,18,18,17,17,18,9,18,18,18,18,17,14,3,18,10,17,17,17,17,15,13,14,18,15,17,18,18,18,14,18,17,17,3,17,18,18,17,17,18,4,18,18,17,14,17,18,18,17,17,15,14,1,17,17,14,12,14,18,6,1,18,17,17,6,18,18,17,18,17,17,17,17,6,18,6,17,14,10,3,17,17,17,7,17,17,6,14,17,2,11,18,18,17,17,17,17,17,17,15,18,4,18,18,18,14,17,17,18,17,17,15,18,15,18,14,1,18,13,18,17,18,17,17,18,17,17,17,18,2,17,17,17,17,17,18,6,17,18,18,18,18,14,17,7,14,10,15,17,18,18,18,17,17,12,2,15,17,17,15,17,17,17,14,18,15,17,18,6,17,18,7,18,18,18,17,17,6,15,15,1,17,17,17,17,17,6,17,2,17,14,17,17,18,15,17,18,17,18,17,17,14,1,17,17,17,17,17,14,17,18,15,7,17,17,14,17,17,17,18,17,14,17,17,18,17,17,17,18,17,17,18,18,17,18,17,18,17,17,18,17,17,9,14,13,18,17,18,17,17,17,14,17,13,17,15,18,18,17,17,17,17,1,14,17,17,14,17,18,18,3,17,17,17,17,17,8,18,17,17,6,17,17,17,17,17,18,18,18,18,18,17,17,15,18,18,17,17,18,14,17,18,17,17,17,17,18,17,18,18,17,17,14,17,18,18,3,17,17,17,17,17,17,18,11,13,18,15,6,17,14,17,17,15,17,17,18,3,17,17,3,14,16,17,17,17,17,17,15,3,17,17,8,17,9,17,6,15,17,15,17,11,18,3,17,17,17,18,17,3,15,13,17,17,17,14,18,17,17,1,17,17,17,17,17,17,17,17,17,17,17,4,6,17,17,17,17,15,17,17,2,17,17,18,14,17,18,15,17,18,18,18,14,7,7,17,17,2,17,18,14,17,14,18,3,14,3,14,14,14,14,14,14,11,14,14,14,14,14,14,14,18,18,14,18,14,14,14,14,14,14,18,14,14,14,14,18,14,14,14,14,14,14,14,14,14,18,14,18,18,14,14,14,14,17,18,14,14,17,14,17,14,14,14,14,14,14,14,3,14,14,14,14,14,14,14,18,14,14,14,14,14,14,14,18,14,18,18,18,18,18,18,14,18,18,14,18,15,18,14,14,15,14,14,14,8,14,14,14,14,18,14,3,14,17,15,17,17,6,17,18,17,17,18,15,17,17,18,18,17,6,14,17,18,17,13,18,10,18,15,18,17,18,14,14,18,17,17,14,18,14,6,14,18,6,17,17,18,17,15,17,6,18,17,17,6,9,10,14,18,17,17,18,17,18,6,17,6,18,18,18,14,18,18,18,18,18,18,6,17,17,18,18,18,18,18,18,18,17,18,18,18,18,18,6,18,18,18,6,18,6,17,14,18,15,17,17,17,18,6,18,17,17,17,17,14,18,18,6,14,18,17,18,18,7,18,6,18,18,6,14,18,6,14,18,18,17,17,18,17,18,18,9,18,17,18,14,18,14,18,6,6,18,18,18,18,18,18,17,18,17,18,18,18,15,17,18,18,18,18,17,10,17,15,6,18,18,17,18,14,17,18,17,17,17,17,18,9,17,18,17,18,17,18,6,9,18,14,6,17,18,15,18,13,14,18,18,18,18,18,1,17,18,17,15,17,18,14,6,18,18,18,18,14,18,18,17,10,8,17,10,17,15,7,6,17,17,17,15,6,17,17,8,6,10,17,17,15,17,17,17,12,16,10,6,13,17,17,16,17,10,17,10,17,17,6,15,17,6,17,17,6,10,9,17,17,6,9,18,16,17,13,6,16,17,15,17,15,17,17,17,17,17,17,10,17,9,17,8,16,17,17,17,17,17,17,17,17,17,4,10,17,17,15,6,17,17,10,15,17,17,17,6,17,17,15,17,6,15,17,15,17,17,16,7,7,7,6,2,15,17,17,15,7,15,17,17,17,8,17,17,17,17,6,17,17,17,17,4,17,6,17,17,8,17,17,15,17,17,17,17,17,17,17,16,15,2,7,7,17,17,17,6,9,15,15,10,7,17,15,15,8,5,7,17,7,6,16,17,15,7,6,7,7,6,6,17,17,15,15,17,15,17,17,7,7,10,6,10,17,17,15,15,6,6,7,17,17,7,9,17,6,7,7,17,17,17,10,17,17,15,17,17,18,17,15,15,17,7,6,15,6,6,5,8,15,6,10,17,6,15,7,6,17,7,15,15,7,17,15,17,17,17,15,15,17,17,17,7,6,5,17,15,17,17,6,15,17,17,15,17,6,10,7,6,17,17,4,9,7,17,15,5,15,8,17,2,6,17,17,17,15,9,15,17,15,17,17,9,17,6,17,3,17,17,15,2,17,17,16,17,17,8,17,17,6,17,17,17,13,17,7,17,17,15,17,7,17,17,15,17,17,6,17,8,17,17,17,17,15,16,18,17,17,17,17,10,6,17,17,17,17,17,17,17,17,6,9,7,1,6,17,17,8,17,17,17,11,17,17,17,17,17,17,17,17,17,17,17,17,17,17,17,17,16,15,17,17,17,6,15,17,17,17,3,17,12,17,17,6,10,16,8,15,17,15,17,10,16,17,16,16,16,16,16,16,17,10,17,16,8,15,15,17,16,16,17,17,16,16,6,16,17,16,7,17,17,16,17,6,16,6,16,16,17,11,6,4,16,18,18,17,17,17,12,12,17,17,17,17,17,6,10,9,18,17,15,10,17,17,11,6,15,17,17,8,17,17,9,11,17,17,17,17,17,17,17,17,17,15,17,17,17,17,17,17,17,17,17,13,17,7,9,3,17,6,13,11,17,17,17,17,17,15,17,17,17,10,17,17,17,17,17,17,15,17,17,17,17,17,17,17,15,17,17,13,17,17,17,17,11,11,17,3,12,17,17,9,17,17,17,15,15,15,17,17,17,17,12,17,7,17,17,17,18,10,17,17,18,17,17,17,15,17,17,15,17,17,3,17,17,17,17,10,17,11,6,15,17,17,17,9,17,17,15,13,17,17,17,15,17,17,17,17,10,17,17,17,10,17,17,17,8,8,10,17,17,17,17,13,17,17,17,6,10,17,11,17,10,17,1,17,1,17,10,17,17,1,17,13,17,16,15,17,18,17,17,17,17,17,17,17,17,6,17,15,17,17,17,17,3,14,17,16,18,17,17,17,13,17,15,18,11,17,17,17,15,17,17,17,15,17,6,13,17,6,6,17,15,6,15,18,3,17,2,6,17,17,17,17,12,11,6,17,3,17,13,6,17,14,17,17,17,6,17,3,17,18,17,12,15,17,14,17,13,17,14,15,14,17,15,9,17,14,9,9,17,18,11,15,17,14,11,17,17,7,17,17,17,3,17,7,17,17,11,13,17,17,17,11,17,13,14,17,17,16,18,18,7,13,17,17,17,18,11,18,17,6,10,17,18,17,17,17,17,17,17,17,17,17,18,18,17,16,17,14,17,17,17,17,18,13,1,13,9,17,17,11,17,17,17,17,17,15,17,17,17,12,18,17,18,17,17,17,14,15,6,17,17,17,17,13,17,6,7,17,9,17,15,17,17,13,17,10,17,17,17,17,17,17,18,17,17,9,17,15,16,17,9,17,17,17,17,14,16,14,17,17,11,8,15,17,17,18,18,17,17,17,15,1,8,17,17,15,17,17,4,10,17,10,4,1,15,17,17,17,10,1,17,17,17,10,17,17,10,17,13,6,15,17,17,9,12,17,17,17,10,17,16,17,17,17,17,17,2,17,15,7,17,13,11,17,17,17,11,17,17,7,10,15,17,10,12,12,7,17,6,17,15,17,6,12,10,7,17,13,17,10,17,17,13,10,17,17,17,17,17,6,6,17,13,15,17,17,17,17,17,17,17,17,17,6,17,15,13,10,17,17,17,17,17,17,15,7,17,17,17,13,17,9,17,10,17,17,17,17,17,6,17,15,12,17,17,12,17,17,17,17,17,17,13
Avg_Freq_bef,0,0,0,0,6.1055030934549,0,0,0,0,0,0,0,0,6.91957017258222,0,0,0,4.57912732009118,0,0,0,0,0,0,0,0,0,0,0,0,0,0,0,0,0,0,0,0,0,0,0,0,0,0,0,0,0,0,0,0,0,0,0,0,0,0,0,0,0,0,0,0,0,0,0,0,0,0,14.2461738847281,0,0,0,0,0,0,0,0,0,0,0,0,0,0,0,0,0,0,0,0,0,0,0,0,0,0,0,0,0,0,0,0,0,0,0,0,0,0,0,0,0,0,0,0,0,0,0,0,0,0,0,0,0,0,0,0,0,0,5.08791924454575,0,0,4.94255012327302,0,0,0,0,6.61429501790948,0,0,0,0,0,0,0,0,0,0,0,0,0,0,0,0,0,0,0,0,0,0,0,0,0,0,0,0,0,0,0,0,0,0,0,0,0,0,0,0,0,0,0,0,0,0,0,0,0,0,0,0,0,0,0,0,8.1406707912732,0,0,0,0,0,0,0,0,0,0,0,0,0,0,7.63187886681863,0,0,0,0,0,0,0,0,0,0,0,0,0,0,0,0,0,0,0,0,0,0,0,0,0,0,0,0,0,0,0,0,0,0,0,0,0,0,0,0,0,0,0,0,0,0,0,0,0,0,0,0,0,0,0,0,0,0,0,0,12.6180397264735,0,0,0,0,0,0,0,0,0,0,0,0,0,0,5.59671116900033,0,0,0,0,0,0,0,0,0,0,0,0,0,0,0,0,0,0,0,0,0,0,0,0,0,0,0,0,0,0,0,0,0,0,0,0,0,0,0,0,0,0,0,5.29143601432758,0,7.63187886681863,0,0,0,0,0,0,0,0,0,0,0,9.30362376145509,0,0,4.88440247476392,0,0,0,0,0,0,0,0,0,0,0,0,0,0,14.7549658091827,0,0,13.6646973996372,0,0,0,0,0,0,0,0,0,0,0,8.1406707912732,4.88440247476392,0,0,0,0,0,0,0,5.69846955389124,0,0,0,0,0,0,0,0,0,0,0,4.57912732009118,0,0,0,0,0,0,0,0,0,0,0,0,0,0,0,0,0,0,0,0,0,0,0,4.57912732009118,0,0,0,0,0,0,0,0,0,0,0,0,0,0,0,0,0,0,0,0,0,0,0,0,0,0,0,0,0,0,0,0,0,0,0,0,0,0,0,5.08791924454575,0,0,0,0,0,0,0,0,0,0,0,0,0,21.8780527515467,0,0,0,0,0,0,0,0,0,12.7924826720007,0,0,0,0,0,0,0,0,0,0,0,0,0,0,0,0,0,0,0,0,0,0,0,0,8.1406707912732,0,0,0,0,0,9.15825464018235,0,0,0,0,0,0,0,0,0,0,0,0,0,0,7.4622815586671,0,0,0,0,0,0,0,0,0,0,0,0,0,0,0,0,0,0,0,0,0,7.12308694236405,0,0,0,0,0,0,0,0,0,0,0,0,0,0,0,0,0,0,0,0,0,0,0,0,0,0,0,4.88440247476392,0,0,0,0,0,0,0,0,0,0,0,0,0,0,0,0,0,0,0,0,0,0,0,0,0,0,0,0,0,0,0,0,0,0,0,0,0,0,0,0,0,0,0,0,0,0,0,0,0,0,0,0,0,0,0,0,0,0,0,0,0,0,0,0,0,0,0,0,0,0,0,0,0,0,0,0,0,0,0,0,0,0,34.0890589384565,0,0,0,7.73363725170954,0,0,0,0,0,0,0,0,14.2461738847281,0,0,0,0,0,0,0,0,0,0,0,0,0,0,0,0,0,0,0,0,0,0,0,0,0,5.4271138608488,0,0,0,0,0,0,0,10.1758384890915,0,0,0,0,0,0,0,0,0,0,0,0,0,0,0,0,0,0,0,0,0,0,0,0,0,0,0,0,0,0,0,0,6.1055030934549,0,4.57912732009118,0,0,0,6.1055030934549,0,0,0,0,0,0,0,0,0,0,0,0,0,0,0,0,0,0,0,0,0,0,0,0,0,0,0,0,0,0,0,0,0,0,0,0,0,0,0,0,0,0,0,0,0,0,0,0,0,0,0,0,0,0,0,0,0,0,0,0,0,0,0,0,0,0,0,0,0,0,0,0,0,0,0,0,0,0,0,0,0,0,0,0,0,0,0,0,0,0,0,0,0,0,0,0,0,0,0,0,0,0,0,0,0,0,0,0,0,0,0,0,0,0,0,0,0,0,0,0,0,0,0,0,0,0,0,0,0,0,0,0,0,0,0,0,0,0,0,0,0,0,0,0,0,0,0,0,0,0,0,0,0,0,0,0,0,0,0,0,0,0,0,0,0,4.47736893520026,0,0,0,0,0,0,0,0,7.80147617497015,0,0,0,0,0,0,0,0,0,0,0,0,0,0,0,0,0,0,0,0,0,0,0,0,0,0,0,0,0,0,0,0,0,0,0,0,0,0,0,0,0,0,0,6.1055030934549,0,0,0,0,0,0,0,0,0,0,0,0,0,0,0,0,0,0,0,0,0,0,0,0,0,0,0,0,0,0,0,0,0,0,0,0,0,0,0,0,0,0,0,0,0,4.88440247476392,0,0,0,0,0,0,0,0,0,0,0,0,0,0,0,0,0,0,0,0,0,0,0,0,0,0,0,0,0,0,0,0,0,0,0,0,0,0,0,8.1406707912732,0,0,0,15.1183886123645,0,0,0,0,0,0,40.703353956366,0,0,0,0,0,0,0,0,0,0,0,0,0,0,0,0,4.88440247476392,0,0,0,0,0,0,0,0,0,0,0,0,0,0,0,0,0,0,0,0,0,0,0,0,0,0,0,0,0,0,0,0,0,0,0,0,0,0,0,0,0,0,0,0,0,0,0,0,0,0,0,0,0,0,0,0,0,0,6.44469770975795,0,0,0,0,0,0,0,0,0,0,0,0,0,0,0,0,0,0,0,0,0,0,0,0,0,0,0,0,0,0,0,0,0,0,0,0,0,0,0,0,0,0,0,0,0,0,0,0,0,0,0,0,0,0,0,0,0,0,0,0,0,0,0,0,0,0,0,0,0,0,0,0,0,0,0,0,0,0,0,0,0,0,0,4.0703353956366,0,0,0,0,0,0,0,0,0,0,0,0,0,0,0,0,0,0,0,0,0,0,0,0,0,0,0,0,0,0,0,0,0,0,4.57912732009118,0,0,0,0,0,0,0,0,0,0,0,0,0,0,0,0,0,0,0,0,0,0,0,0,0,0,0,0,0,0,0,0,0,6.68697957854585,11.9202679443643,0,0,6.61429501790948,0,5.29143601432758,0,0,0,0,0,0,0,0,0,0,0,0,0,0,0,0,0,0,0,0,0,0,0,0,4.65181188072754,0,4.57912732009118,0,0,0,0,0,5.76630847715185,0,0,0,0,0,0,0,0,0,0,0,0,6.1055030934549,0,0,0,0,6.1055030934549,0,7.32660371214588,0,0,4.0703353956366,0,0,0,0,0,0,0,4.0703353956366,0,0,0,0,0,0,0,0,10.466576731637,0,0,0,6.1055030934549,0,0,0,5.59671116900033,6.1055030934549,0,0,0,0,0,0,5.08791924454575,0,0,0,0,0,0,6.61429501790948,0,0,0,0,0,0,5.29143601432758,0,6.61429501790948,0,0,0,0,0,0,0,0,0,0,0,8.72214727636414,0,0,0,0,0,0,0,0,0,0,0,0,0,0,0,0,0,0,0,0,0,4.88440247476392,0,4.57912732009118,0,0,0,0,0,0,0,0,0,0,0,0,0,0,0,0,0,0,6.39624133600037,0,0,6.1055030934549,0,0,0,0,0,0,0,0,0,0,0,0,0,0,6.51253663301856,0,0,0,0,0,0,0,0,0,0,0,0,0,0,0,5.29143601432758,0,0,0,0,0,0,0,0,0,0,0,0,0,7.12308694236405,0,0,0,0,0,0,0,0,0,0,0,0,0,0,0,0,0,5.4271138608488,0,0,0,0,0,0,0,0,0,0,0,0,0,0,0,0,0,0,0,0,0,0,0,0,0,0,0,0,0,0,0,0,0,0,0,4.94255012327302,0,0,0,0,0,0,0,5.29143601432758,0,0,0,0,0,0,0,0,12.7924826720007,0,0,0,6.51253663301856,0,0,0,0,0,0,0,0,0,0,0,0,0,0,0,0,0,0,0,8.43140903381867,9.15825464018235,0,5.4271138608488,0,0,0,0,5.08791924454575,0,0,0,6.1055030934549,0,0,0,0,6.1055030934549,8.43140903381867,0,9.15825464018235,0,0,11.1934223380007,0,0,0,0,0,0,8.64946271572778,0,0,0,0,0,0,0,10.1758384890915,0,0,0,0,0,6.51253663301856,0,9.30362376145509,7.4622815586671,0,0,0,0,4.0703353956366,0,0,6.61429501790948,7.12308694236405,8.47986540757625,0,0,0,0,8.8190600238793,0,0,0,0,0,0,0,0,0,4.57912732009118,0,0,8.1406707912732,0,6.51253663301856,0,0,0,0,4.0703353956366,0,0,8.43140903381867,0,0,0,0,0,0,0,0,0,0,0,0,0,0,0,0,0,0,0,0,0,14.2461738847281,0,0,0,0,0,0,0,0,0,0,0,0,0,0,0,0,0,0,0,0,0,0,4.0703353956366,0,0,0,0,0,0,0,0,0,0,7.26845606363679,0,0,0,0,0,0,0,0,0,6.783892326061,0,0,0,0,0,0,0,0,0,0,0,0,0,0,0,0,0,0,0,0,0,0,0,0,0,0,0,0,0,0,0,0,0,0,0,0,0,0,0,0,0,0,0,0,0,0,0,0,0,0,0,0,0,0,0,0,0,0,0,0,0,0,0,0,0,0,0,0,0,0,0,0,0,0,0,0,0,0,0,0,0,0,0,0,0,0,0,0,0,0,0,0,0,0,0,0,0,0,0,0,0,0,0,0,0,0,0,0,0,0,0,0,0,0,0,0,0,0,0,0,0,0,0,0,0,0,0,0,0,0,0,0,0,0,0,0,0,0,0,0,0,0,0,0,0,0,0,0,0,0,0,0,0,0,0,0,0,0,0,0,0,0,0,0,0,0,0,0,0,0,0,0,0,0,0,0,0,0,0,0,0,0,0,0,4.0703353956366,0,0,0,0,0,0,0,0,0,0,0,0,0,0,0,0,0,0,0,0,0,0,0,0,0,0,0,0,0,0,0,0,0,0,0,0,0,0,0,0,0,0,0,0,0,0,0,0,0,0,0,0,0,0,0,0,0,0,0,0,0,0,0,0,0,0,0,0,0,0,0,0,0,0,0,0,0,0,0,0,0,0,0,0,0,0,0,0,0,0,0,0,0,0,0,0,0,0,0,0,0,0,0,0,0,0,0,0,0,0,0,0,0,0,0,0,0,0,0,0,0,0,0,0,0,0,0,0,0,0,0,0,0,0,0,0,0,10.466576731637,0,0,0,0,0,0,0,0,0,0,0,0,0,0,0,0,0,0,0,0,0,0,0,0,0,0,0,0,0,0,0,0,0,0,0,0,0,0,0,0,0,0,0,0,0,0,0,0,4.57912732009118,0,0,0,0,0,0,0,0,0,0,0,0,0,0,0,0,0,0,0,0,0,0,0,0,0,0,0,0,0,0,0,0,0,0,0,0,0,0,0,0,0,0,0,0,0,0,0,0,0,0,0,0,0,0,0,0,0,0,0,0,0,0,0,0,0,0,0,0,0,0,0,0,0,5.69846955389124,0,0,0,0,0,0,0,0,0,0,0,0,0,0,0,0,0,0,0,0,0,0,0,0,0,0,0,0,0,0,5.08791924454575,0,0,0,0,0,0,0,0,0,0,0,0,5.08791924454575,0,0,0,0,0,0,16.8628180676373,7.26845606363679,0,0,0,0,0,0,0,0,0,0,0,0,0,0,0,0,0,0,0,0,0,0,0,0,0,0,0,0,0,0,0,7.12308694236405,0,6.91957017258222,0,0,0,0,0,0,0,0,0,0,0,0,0,0,0,0,0,0,0,0,0,0,0,0,0,0,0,0,0,0,0,0,0,0,0,0,0,0,0,0,0,0,0,0,0,0,0,0,0,0,0,0,0,0,0,0,0,0,0,0,0,0,0,0,0,0,0,0,0,0,0,0,0,0,0,0,0,0,0,0,0,0,0,0,0,0,0,0,0,0,0,0,0,0,0,0,0,0,0,0,0,0,0,0,0,0,0,0,0,0,0,0,0,0,6.1055030934549,0,0,0,0,0,0,0,0,0,0,0,0,9.01288551890962,4.57912732009118,0,0,0,0,0,0,0,0,0,0,0,0,0,0,0,0,0,0,0,0,5.76630847715185,0,0,0,0,0,0,0,0,0,0,0,0,0,0,0,0,0,0,0,0,0,0,0,8.1406707912732,0,0,0,0,0,0,0,0,0,0,0,0,0,0,0,0,0,0,0,0,0,0,0,0,0,0,0,0,0,0,0,0,0,0,0,0,0,0,0,0,0,0,0,0,0,0,5.08791924454575,0,0,9.59436200400056,0,0,0,0,0,0,0,0,0,0,0,0,0,0,0,0,0,0,0,0,0,0,0,0,0,0,0,0,0,0,0,0,0,0,0,0,0,0,0,0,0,0,0,0,0,0,0,0,0,0,0,0,0,0,0,0,9.36177140996418,0,0,0,0,0,0,0,0,0,8.43140903381867,0,0,0,13.6646973996372,0,0,0,0,0,0,0,23.7436231412135,0,0,0,0,0,0,0,0,0,0,0,0,14.2461738847281,0,0,0,0,0,0,0,0,0,0,0,0,0,0,0,0,0,0,0,0,0,0,0,0,0,0,0,0,0,0,0,0,0,0,0,0,0,0,0,0,0,0,0,0,0,0,0,0,0,0,0,0,0,4.57912732009118,0,0,0,0,0,0,0,0,29.8491262346684,0,0,0,0,0,0,0,0,0,0,0,0,0,0,0,0,0,0,0,0,0,0,0,0,0,0,0,0,0,0,0,0,0,0,0,0,0,0,0,0,0,0,0,0,0,0,0,0,0,0,0,0,0,0,0,0,0,0,0,0,0,0,0,0,0,0,0,0,0,0,0,0,0,0,0,0,0,0,0,0,0,0,0,0,0,0,0,0,0,0,0,0,0,0,0,0,0,0,4.57912732009118,0,0,0,0,0,0,0,5.08791924454575,0,0,0,0,0,0,0,0,0,0,0,0,0,4.57912732009118,0,0,0,0,0,0,0,0,0,0,0,0,0,0,0,0,0,0,0,0,0,0,0,0,0,0,0,0,0,0,0,0,0,0,0,0,0,0,0,7.84993254872773,0,0,0,0,0,0,0,0,0,0,0,0,0,0,0,0,0,0,0,0,0,0,0,0,0,0,0,0,0,0,0,0,0,0,0,0,0,0,0,0,0,0,0,0,0,0,0,0,0,0,0,0,0,0,0,0,0,0,0,0,0,0,0,0,0,0,0,0,0,0,0,0,0,0,0,0,0,0,0,0,0,0,0,0,0,0,0,0,0,0,0,0,0,0,0,0,0,0,0,0,0,0,0,0,0,0,0,0,0,0,0,0,0,0,0,0,0,0,0,0,0,0,0,0,0,0,0,0,0,0,0,0,0,0,0,0,0,0,0,0,0,0,0,0,0,0,0,0,0,0,0,0,0,0,0,0,0,0,0,0,0,0,0,0,0,0,0,0,0,0,0,0,0,0,0,5.69846955389124,0,0,0,0,0,0,6.1055030934549,0,6.61429501790948,0,0,0,0,0,0,0,0,0,0,0,0,0,0,0,0,0,0,0,0,0,0,0,0,0,0,0,0,0,4.47736893520026,0,0,0,0,0,0,0,0,0,0,0,0,0,0,0,0,0,0,0,0,0,0,0,0,0,9.30362376145509,0,0,0,0,0,0,0,0,0,0,0,0,0,0,0,0,0,0,0,0,0,0,0,0,0,0,0,0,0,0,0,0,0,0,0,0,0,0,0,0,0,0,0,0,0,0,0,0,0,0,0,0,0,0,0,0,0,0,0,0,0,0,0,0,0,0,0,0,0,0,0,0,0,0,0,0,0,0,0,0,0,0,0,0,0,0,0,0,0,0,0,0,0,0,0,0,0,0,0,0,0,0,0,0,0,0,0,0,0,0,0,0,0,0,0,0,0,0,0,0,0,0,0,0,0,0,0,0,0,0,0,0,0,0,0,0,0,0,0,7.12308694236405,0,0,0,0,0,0,0,0,0,0,0,0,0,0,0,0,0,0,0,0,0,0,0,0,0,0,0,0,0,0,0,0,0,0,0,0,5.69846955389124,0,0,0,0,0,0,0,0,0,0,0,0,0,0,7.84993254872773,0,0,0,0,0,0,0,0,0,0,0,0,5.08791924454575,0,0,0,0,0,0,0,0,0,0,0,0,0,0,0,0,0,0,0,0,0,5.08791924454575,0,0,0,0,0,0,0,0,0,0,0,0,0,0,0,0,0,0,0,0,0,0,0,0,0,0,0,0,0,0,0,0,0,0,0,0,0,0,0,0,0,0,0,0,0,0,0,0,0,0,0,0,0,0,0,0,0,0,0,0,0,0,0,0,0,0,0,0,0,0,0,0,0,0,0,6.97771782109132,0,0,0,0,0,0,0,0,0,0,0,0,0,0,0,0,0,0,0,0,0,0,0,0,0,0,0,0,0,0,0,0,0,0,0,0,0,0,0,0,0,0,0,0,0,0,0,0,0,0,0,0,0,0,0,0,0,0,0,0,0,0,0,0,0,0,0,0,0,0,0,0,0,0,0,0,0,0,0,0,0,0,0,0,0,0,0,0,0,0,0,0,0,0,0,0,0,0,0,0,0,0,0,0,0,0,0,0,0,0,0,0,0,0,0,0,0,0,0,0,0,0,0,0,0,0,0,4.03399311531842,0,0,0,0,0,0,0,0,0,0,0,0,0,0,0,0,0,0,0,0,0,0,0,0,5.02008032128514,0,0,0,0,0,0,0,0,0,0,0,0,0,0,0,0,0,0,0,0,5.02008032128514,0,0,0,0,0,0,0,0,0,0,0,0,0,0,0,0,0,0,0,0,0,0,0,0,0,0,0,0,0,0,0,0,0,0,0,0,0,0,0,0,0,0,0,0,0,0,0,0,0,0,0,0,0,0,0,0,0,0,0,0,0,0,0,0,0,0,0,0,0,3.58577165806081,0,0,0,0,0,0,0,0,0,0,0,0,0,0,0,0,0,0,0,0,0,0,0,0,0,0,0,0,0,0,0,0,0,0,0,0,0,0,0,0,0,0,0,0,0,0,0,0,0,0,0,0,0,0,0,0,0,0,0,0,0,0,0,0,0,0,0,0,0,0,0,0,0,0,0,0,0,0,0,0,0,0,0,0,4.66150315547906,0,0,5.67747179192962,0,0,0,0,5.37865748709122,0,4.30292598967298,0,0,0,0,0,0,0,5.12253094008688,0,0,0,0,0,0,0,0,0,0,0,0,0,0,0,0,0,0,0,0,0,0,0,0,0,0,0,0,0,0,0,3.58577165806081,0,0,13.8308335382346,0,0,0,0,0,0,0,9.26324344999044,0,0,5.63478403409557,0,0,0,0,0,0,6.27510040160643,0,0,0,0,0,0,0,0,0,0,0,0,0,0,0,0,0,0,0,0,0,0,0,0,0,0,0,0,0,0,0,0,0,0,0,0,0,0,0,0,0,0,0,0,0,0,0,0,0,0,0,0,0,0,7.88869764773379,0,0,0,0,0,0,0,0,0,0,0,0,0,0,0,0,0,0,0,0,0,0,0,0,0,0,0,0,0,0,0,0,0,0,0,0,0,0,0,0,0,0,6.27510040160643,0,0,0,0,0,0,0,0,0,0,0,0,0,0,0,0,0,0,0,0,0,0,0,0,0,0,0,0,0,0,0,0,8.06798623063683,0,0,0,0,0,0,5.63478403409557,7.17154331612163,0,0,0,0,0,0,0,0,0,0,0,0,0,0,0,0,0,0,0,0,0,0,0,0,0,0,0,0,0,0,0,0,0,0,0,0,0,0,0,0,0,0,0,0,0,0,0,0,0,0,0,0,0,0,0,0,0,0,7.76917192579843,0,0,0,0,0,0,0,0,0,0,0,5.37865748709122,0,0,0,0,5.37865748709122,0,0,4.03399311531842,0,0,0,0,0,0,0,0,3.58577165806081,0,0,0,0,0,0,0,0,0,0,0,0,7.76917192579843,0,0,0,0,0,0,0,0,0,0,0,0,0,0,0,0,0,0,0,0,0,0,5.82687894434882,0,0,0,0,5.37865748709122,0,0,0,0,0,3.58577165806081,0,0,0,0,0,0,0,0,0,0,0,0,0,0,4.48221457257602,0,0,0,0,0,0,0,0,0,0,0,0,0,0,0,0,0,0,0,0,0,0,0,0,0,0,0,0,0,0,5.63478403409557,0,0,0,0,0,0,0,0,0,7.76917192579843,0,0,0,0,0,0,0,0,0,0,0,0,0,0,0,0,0,0,0,5.37865748709122,0,0,0,0,0,0,0,4.03399311531842,0,0,0,0,0,0,0,0,0,0,0,0,0,0,0,0,0,0,0,5.37865748709122,0,0,0,0,0,0,0,0,0,0,0,0,0,0,0,0,10.7573149741824,0,0,0,0,0,0,0,0,0,0,0,4.48221457257602,0,0,0,0,0,6.65929022211294,0,0,0,0,0,0,0,0,0,0,6.27510040160643,0,0,0,0,0,0,0,0,0,0,0,0,0,0,0,0,0,0,0,0,0,0,6.57391470644483,0,0,0,0,0,0,5.7372346528973,0,0,0,0,0,0,0,0,0,0,0,0,0,0,0,0,0,0,0,0,0,0,0,0,0,0,0,0,0,0,0,0,0,0,0,0,0,0,0,0,0,0,0,0,0,0,0,0,0,5.97628609676802,0,0,0,0,0,0,0,0,0,7.17154331612163,0,0,0,0,7.17154331612163,0,0,0,0,0,0,0,0,0,0,0,0,0,0,0,0,0,0,0,0,0,0,0,0,0,0,5.02008032128514,0,0,0,0,0,0,0,0,0,0,0,0,0,0,0,0,0,0,0,0,0,0,0,0,0,0,0,0,0,0,0,0,0,0,0,0,0,0,0,0,0,0,0,0,0,0,0,0,0,0,0,0,0,0,0,0,5.12253094008688,0,0,0,0,0,0,0,0,0,0,0,0,0,0,0,4.66150315547906,0,0,0,0,7.92644261255549,0,0,0,0,0,2.6421475375185,0,0,0,0,0,0,0,0,0,0,0,0,0,8.80715845839499,0,0,0,0,0,3.74304234481787,0,0,0,0,0,0,0,0,0,0,0,0,0,0,0,0,0,0,0,0,0,0,0,0,0,0,0,0,0,0,0,0,0,0,0,0,0,0,0,0,0,0,0,0,0,0,0,0,0,0,0,8.06798623063683,0,0,0,0,0,5.37865748709122,0,0,0,0,0,0,0,0,0,0,0,0,0,0,0,0,0,0,0,0,4.93043602983362,0,0,0,0,0,5.37865748709122,0,8.51620768789443,0,0,0,0,0,0,0,0,10.1596863645056,0,0,0,0,0,0,0,0,0,0,0,0,0,0,0,0,0,0,0,0,0,0,0,0,0,0,0,0,0,0,0,5.67747179192962,0,0,0,0,0,0,0,0,0,0,0,0,0,0,0,0,0,0,0,0,0,0,0,0,0,0,0,0,0,0,0,0,0,0,0,0,0,0,0,0,0,0,0,0,0,0,0,0,0,0,0,0,0,0,0,0,0,0,0,0,0,0,0,0,0,0,0,0,0,0,0,0,0,0,0,0,0,0,0,0,0,0,0,0,0,0,0,0,0,0,0,0,0,0,0,0,0,0,0,0,0,0,0,0,0,0,0,0,0,0,0,0,0,0,0,0,0,0,0,0,0,0,0,0,0,0,0,0,0,0,0,0,0,0,0,0,0,0,0,0,0,0,0,0,0,0,0,0,0,0,0,0,0,0,0,0,0,0,0,6.91541676911729,0,0,0,0,0,0,0,0,0,0,0,0,0,0,0,0,0,0,0,0,0,0,5.12253094008688,0,0,0,0,0,0,0,0,0,0,0,0,0,0,0,8.24727481353987,0,0,0,0,0,0,0,0,0,0,0,0,0,0,0,0,0,0,0,0,0,0,0,4.18340026773762,0,0,0,0,0,0,0,0,0,0,0,0,0,0,0,0,0,0,0,0,0,0,0,0,0,0,0,9.86087205966724,0,0,0,0,0,0,0,0,0,0,0,0,0,0,0,0,0,0,0,0,0,0,0,0,0,0,0,0,0,13.0624538972215,0,0,0,0,11.6537578886976,0,0,0,0,0,0,0,0,0,0,0,0,0,0,0,0,0,0,0,0,0,0,0,0,0,0,0,0,0,0,0,0,0,0,0,0,0,0,0,0,0,0,0,0,0,0,0,0,0,0,0,0,0,0,0,0,0,0,4.48221457257602,0,0,0,0,0,0,0,0,0,0,0,0,0,0,0,0,0,0,0,0,0,0,0,0,0,0,0,0,0,0,0,5.12253094008688,0,7.93992295713466,0,0,0,0,10.5011884271781,0,0,0,0,0,0,0,7.93992295713466,0,0,0,4.03399311531842,0,0,0,0,0,0,0,0,0,0,0,0,0,0,0,0,0,0,0,0,0,0,0,0,0,0,0,0,0,0,0,0,0,0,0,0,0,0,0,0,0,0,0,0,0,0,0,0,0,0,0,0,0,0,0,0,0,0,0,0,4.93043602983362,0,0,0,0,0,0,0,0,0,0,0,0,0,0,0,0,0,0,0,0,0,0,0,0,0,0,0,0,0,0,0,0,4.66150315547906,0,0,0,0,0,0,0,0,0,0,0,0,0,0,0,0,0,0,0,0,0,0,0,0,0,0,0,0,0,0,0,0,0,0,0,4.30292598967298,0,0,0,0,0,0,7.42766986312597,0,0,0,0,0,0,0,0,0,0,0,0,0,0,0,0,0,0,0,0,0,0,0,0,0,0,0,0,0,0,0,0,0,0,0,0,0,0,0,0,0,0,0,0,0,0,0,0,0,0,0,0,0,0,0,0,0,0,0,0,0,0,0,0,0,0,0,0,0,0,0,0,0,0,0,0,0,0,0,0,9.01288551890962,0,0,0,0,0,0,0,0,0,0,0,6.1055030934549,0,0,0,0,0,0,0,0,0,0,0,0,0,0,0,0,0,0,0,0,0,0,15.7725496580918,0,0,0,0,0,0,0,0,0,0,0,0,0,0,0,0,0,0,0,0,0,0,0,0,0,0,0,0,0,0,0,0,0,0,0,0,0,0,0,0,0,0,0,0,0,0,0,0,0,0,0,0,0,0,0,0,0,0,0,0,0,0,0,0,0,0,0,0,0,0,0,0,0,0,0,0,0,0,0,0,0,0,0,0,0,0,0,0,0,0,0,0,0,0,0,0,0,32.0538912406382,0,0,0,0,0,0,0,0,0,0,0,0,0,0,0,0,0,0,0,0,0,0,0,0,0,11.6295297018189,0,0,0,0,0,0,0,0,0,0,0,0,0,0,0,0,0,0,0,0,0,6.1055030934549,0,0,0,0,0,0,0,0,0,0,0,0,0,0,0,0,0,0,0,0,0,0,0,0,0,0,0,0,0,0,0,0,0,0,0,0,0,0,0,0,0,4.0703353956366,0,0,0,0,0,0,0,0,8.72214727636414,0,0,0,0,0,0,0,0,10.1758384890915,0,0,0,0,0,0,0,0,0,0,0,0,0,0,0,0,0,0,0,0,0,0,0,0,0,0,0,0,0,0,0,0,0,0,0,0,0,0,0,0,0,0,0,0,0,0,0,0,0,0,0,0,0,5.08791924454575,0,0,0,0,0,0,0,0,4.57912732009118,0,0,0,0,0,0,0,0,0,0,0,0,0,0,8.64946271572778,0,0,0,0,0,0,0,4.0703353956366,8.43140903381867,0,0,0,0,0,0,0,0,0,0,0,0,0,0,0,0,0,0,0,10.1758384890915,0,4.94255012327301,0,0,0,0,0,0,0,0,0,0,0,0,0,0,0,0,0,0,0,0,0,0,0,0,0,0,0,0,0,0,0,0,0,0,0,0,0,0,0,0,0,0,0,0,0,0,0,0,0,0,0,0,12.7197981113644,0,0,0,0,8.72214727636414,0,0,0,0,6.68697957854584,0,0,0,0,5.76630847715185,0,0,0,0,0,0,0,0,0,0,0,0,0,0,0,0,0,0,0,0,0,0,0,0,0,0,0,0,0,0,0,0,0,0,0,0,0,0,0,0,0,0,0,0,0,0,0,0,4.46229361892013,0,0,0,0,0,0,0,0,0,0,0,0,0,0,0,0,0,0,0,0,0,0,0,0,0,0,0,0,0,0,0,4.65181188072754,0,0,0,0,0,0,0,0,0,0,0,6.68697957854585,0,0,0,0,0,0,0,0,0,0,0,0,0,0,0,0,0,0,0,0,0,0,4.50905418079504,0,0,0,0,0,0,0,4.20845056874203,0,0,0,0,0,0,0,0,0,0,0,0,0,0,0,0,0,0,0,0,0,0,0,0,0,0,0,0,0,0,0,0,0,0,0,0,0,0,0,0,0,0,0,0,0,0,0,0,0,0,0,0,0,0,0,0,0,0,0,0,0,0,0,0,0,0,0,0,0,0,0,0,0,0,0,0,0,0,0,0,0,0,0,0,0,0,0,0,0,0,0,0,0,0,0,0,0,0,0,0,0,0,0,0,0,0,0,0,0,0,0,0,7.21448668927206,0,0,0,0,0,0,0,0,0,0,0,0,0,0,0,0,0,0,0,0,0,0,0,0,0,0,0,0,0,0,0,0,0,0,0,0,0,0,0,0,0,0,0,0,0,0,0,0,0,0,0,0,0,0,0,0,4.05814876271553,0,0,0,0,0,0,11.4229372580141,0,0,0,0,0,0,0,0,0,0,0,0,0,0,0,0,0,0,0,0,0,0,0,0,0,0,0,0,0,0,0,0,0,0,0,0,0,0,0,0,9.73955703051728,0,0,4.05814876271553,4.50905418079504,0,0,0,0,0,0,0,0,0,0,0,0,0,0,0,0,0,0,0,0,0,0,0,0,0,7.32660371214588,0,0,0,0,0,0,0,0,0,0,0,0,0,0,0,0,0,0,0,0,0,0,0,0,0,0,0,0,0,0,0,0,0,0,0,0,0,0,0,0,0,0,0,0,0,0,0,0,0,0,0,0,0,0,0,0,10.1758384890915,0,0,0,0,0,0,0,0,0,0,0,0,0,0,0,0,0,0,0,0,0,0,0,0,0,0,0,0,0,0,0,0,0,0,0,0,0,0,0,0,0,0,0,0,0,0,0,0,0,0,0,0,0,0,0,0,0,0,0,0,0,0,0,0,0,0,0,0,0,0,0,0,0,0,0,0,0,0,0,0,0,0,0,0,0,0,0,0,0,0,0,0,0,0,0,0,0,0,0,0,0,0,0,0,0,0,0,0,0,0,0,0,0,0,0,0,0,0,0,0,0,0,0,0,0,0,0,0,0,0,0,0,0,0,0,0,0,0,0,0,0,0,0,0,0,0,0,0,0,0,0,0,0,0,0,0,0,0,0,0,0,0,0,0,0,0,0,11.7022142624552,0,0,0,0,0,0,0,0,0,0,0,0,0,0,0,0,0,0,0,0,0,0,0,0,0,0,0,0,0,0,0,0,8.1406707912732,0,0,0,0,0,0,0,0,0,0,0,0,0,0,0,0,0,0,0,0,0,0,0,0,0,0,0,0,0,0,0,0,0,0,0,0,0,0,0,5.59671116900033,0,0,0,0,0,0,0,8.95473787040052,0,0,0,0,0,0,0,0,0,0,0,0,0,0,0,0,0,0,0,0,0,0,0,0,0,0,0,0,10.5828720286552,0,0,0,0,0,0,0,0,0,0,0,0,0,0,0,0,0,0,0,0,0,0,0,0,0,0,0,0,0,0,0,0,0,0,0,0,0,0,0,0,0,0,0,0,0,0,0,0,0,0,0,0,0,0,0,0,0,9.66704656463693,27.3293947992743,0,0,0,0,0,0,0,8.95473787040052,0,0,0,0,0,0,0,0,0,0,0,0,0,0,0,0,0,0,0,0,0,0,0,0,0,0,0,0,0,0,0,0,0,0,0,10.5150331053946,0,0,4.0703353956366,0,0,0,15.2637577336373,5.08791924454575,0,0,0,0,0,0,0,0,0,0,0,0,0,0,0,0,0,0,0,0,0,0,0,0,0,0,0,9.15825464018235,0,0,0,0,0,4.0703353956366,0,0,6.97771782109132,0,0,9.76880494952784,0,0,0,0,0,0,0,0,0,0,4.40953001193965,0,0,0,0,0,0,0,0,0,0,0,0,0,0,0,0,0,0,0,0,0,0,0,0,0,0,4.0703353956366,0,0,0,0,0,0,0,0,0,7.12308694236405,0,0,0,0,0,0,0,0,0,0,0,0,0,0,0,0,0,0,0,0,0,0,0,20.351676978183,0,0,0,0,0,0,0,0,0,0,0,0,5.4271138608488,0,0,0,0,0,0,4.40953001193965,0,0,0,0,0,0,0,0,0,0,0,0,0,0,0,0,0,0,0,0,0,0,0,0,0,0,0,0,10.1758384890915,0,0,0,0,0,0,0,0,0,0,0,0,0,0,13.7373819602735,0,0,0,0,0,0,0,0,13.7373819602735,0,0,0,0,0,0,0,10.9899055682188,5.08791924454575,0,0,0,0,13.3739591570917,0,0,4.47736893520026,0,0,0,0,0,0,0,4.0703353956366,0,4.57912732009118,0,0,0,0,10.1758384890915,0,0,0,0,0,0,6.1055030934549,0,0,27.8139585368501,0,0,0,7.55919430618226,0,0,0,4.57912732009118,0,0,0,0,0,0,6.1055030934549,0,0,0,0,11.7022142624552,4.57912732009118,0,0,0,0,0,7.55919430618226,0,0,0,0,0,0,0,8.1406707912732,0,0,0,0,0,0,0,0,0,0,0,0,0,0,0,0,0,0,0,0,0,0,0,0,0,6.61429501790948,0,0,0,0,0,8.54770433083686,0,4.57912732009118,0,0,0,5.81476485090943,0,0,0,0,0,0,0,0,0,12.7924826720007,0,0,0,0,0,0,0,0,0,0,0,0,0,0,0,0,0,0,6.783892326061,0,0,0,0,6.97771782109132,0,0,0,0,0,0,0,0,0,0,0,0,0,0,0,0,0,0,0,0,0,0,0,0,0,0,0,0,0,0,0,0,0,0,0,0,0,0,0,0,0,0,0,0,0,0,0,0,0,0,0,0,0,0,7.12308694236405,0,0,0,0,0,0,0,0,0,8.1406707912732,0,0,0,0,0,15.7725496580918,0,0,0,0,0,0,0,0,0,0,0,0,0,0,0,0,5.59671116900033,0,0,0,0,6.783892326061,0,0,0,0,0,0,0,18.7235428199284,6.783892326061,0,0,0,0,0,0,0,5.4271138608488,0,0,0,9.83664387278845,0,0,0,0,19.8428850537284,0,0,0,0,0,0,0,0,0,0,0,0,0,0,0,0,0,0,0,0,0,0,0,15.0602409638554,0,0,0,0,0,0,0,0,0,0,0,0,6.39624133600037,0,0,0,0,0,0,0,0,0,0,0,0,4.57912732009118,0,0,9.76880494952784,0,0,0,0,0,0,6.1055030934549
AP_num_bef,0.714285714285714,0.571428571428571,0,0,2.14285714285714,0.142857142857143,0.285714285714286,0.142857142857143,0.142857142857143,0.857142857142857,0.285714285714286,1.14285714285714,0,2.42857142857143,0.285714285714286,0.142857142857143,0.142857142857143,1.42857142857143,0.285714285714286,0,0,0.428571428571429,0.285714285714286,0.428571428571429,0.142857142857143,0.428571428571429,0.142857142857143,0.142857142857143,0.285714285714286,0,0.285714285714286,0,0,0,0.857142857142857,0,1.85714285714286,0.142857142857143,0.714285714285714,0,0.142857142857143,0,0.142857142857143,0,0.142857142857143,0,0.285714285714286,0.142857142857143,0.857142857142857,0.142857142857143,1,0.571428571428571,0,0.571428571428571,0.428571428571429,0,0,0,0.571428571428571,0,1,0,0.428571428571429,0.285714285714286,0.428571428571429,0.285714285714286,0,0.142857142857143,5,0,0,0.285714285714286,0,0.571428571428571,0,0,0.142857142857143,0.142857142857143,1.28571428571429,0,0.285714285714286,0,0.285714285714286,0,0.142857142857143,0.142857142857143,0,0,0,0.142857142857143,0.571428571428571,0.142857142857143,0.142857142857143,0,0,0.142857142857143,0,0,1,0,0,0,0.285714285714286,0,0.142857142857143,0,0.142857142857143,0,0.142857142857143,0,0.142857142857143,0.857142857142857,0,0,0.428571428571429,0.285714285714286,0.428571428571429,0.142857142857143,0.714285714285714,0.285714285714286,0,0.285714285714286,0.142857142857143,0.285714285714286,0,0.571428571428571,0,1.42857142857143,0,0,2.42857142857143,0.714285714285714,0.142857142857143,0.285714285714286,0,1.85714285714286,0.571428571428571,0.285714285714286,1.28571428571429,0,0,0.142857142857143,0.285714285714286,0.285714285714286,0.142857142857143,0.428571428571429,0.428571428571429,0.142857142857143,0.142857142857143,0.142857142857143,0,0.142857142857143,1.57142857142857,0.285714285714286,0,0,0,0.857142857142857,0.428571428571429,0,0,0.571428571428571,0,0,0.285714285714286,0.428571428571429,0,0.571428571428571,0.571428571428571,0.142857142857143,0,0.714285714285714,0.428571428571429,0,1.42857142857143,0.857142857142857,0.571428571428571,0,0,0.857142857142857,0.142857142857143,0,0.428571428571429,0.428571428571429,0,0,0,0.285714285714286,0.285714285714286,0,0.142857142857143,0,2.57142857142857,1,0.428571428571429,0.428571428571429,0.285714285714286,1,0,0,1.42857142857143,0.285714285714286,0,0.142857142857143,0.571428571428571,0,0.142857142857143,2.42857142857143,0.428571428571429,0.285714285714286,0,0,0,0.142857142857143,0.142857142857143,0.142857142857143,0.285714285714286,0.142857142857143,0.714285714285714,0,0.142857142857143,0.142857142857143,0,0,1,0,0.142857142857143,0.714285714285714,0.428571428571429,0.857142857142857,0.142857142857143,0,0.142857142857143,0.285714285714286,0.142857142857143,0.285714285714286,0.428571428571429,0.142857142857143,0.142857142857143,0.285714285714286,0,0.142857142857143,0,0.428571428571429,0.285714285714286,0,0.142857142857143,0,0.142857142857143,0.142857142857143,0,0,0.428571428571429,0,0.428571428571429,1.42857142857143,0,0.571428571428571,0.571428571428571,0,0,0,0.285714285714286,0,0.285714285714286,0,0,0,4.57142857142857,0.428571428571429,0.285714285714286,0,0.142857142857143,0.142857142857143,0,1.85714285714286,0.428571428571429,0.142857142857143,0,0.428571428571429,0.142857142857143,0.142857142857143,0.285714285714286,1.71428571428571,0,0.142857142857143,0,0,0.142857142857143,0.142857142857143,0.285714285714286,0,0,0.571428571428571,0.285714285714286,0.142857142857143,0,0.571428571428571,0.428571428571429,0,1.28571428571429,0,0.571428571428571,0,0.142857142857143,0.285714285714286,0,0,0,0.428571428571429,0,1.14285714285714,0.142857142857143,0,0.285714285714286,0.142857142857143,0.428571428571429,0,0,0,0.285714285714286,0,0,0.571428571428571,0.285714285714286,0.142857142857143,0.142857142857143,2,0.857142857142857,2.14285714285714,0.285714285714286,0.142857142857143,0,0,0.857142857142857,0.142857142857143,0.714285714285714,0.285714285714286,0.142857142857143,0.142857142857143,0,4.57142857142857,0,1.28571428571429,2,1.42857142857143,0,0.857142857142857,0,0.285714285714286,0.428571428571429,0,0.571428571428571,0,0,0.142857142857143,0,0,0.285714285714286,4.14285714285714,0.714285714285714,0.142857142857143,6.71428571428571,0,0.142857142857143,0.142857142857143,0.428571428571429,1.14285714285714,1.57142857142857,0,0.142857142857143,0.285714285714286,0.285714285714286,0,4,2,0,0,0,0.142857142857143,0,0.142857142857143,0,2.14285714285714,0,0.142857142857143,0,0.285714285714286,0,0,0,0.142857142857143,0,1.42857142857143,0,1.71428571428571,0,0.142857142857143,0.571428571428571,2.14285714285714,0.285714285714286,0,0,0.142857142857143,0.571428571428571,0,1.14285714285714,0,0.142857142857143,0,0,0.142857142857143,0,0,0.714285714285714,0,0.428571428571429,0.285714285714286,0,1.28571428571429,0.142857142857143,0.142857142857143,0,0.428571428571429,0.428571428571429,0,0.285714285714286,0.142857142857143,0.142857142857143,0.285714285714286,0.285714285714286,0,0,5,0.142857142857143,0,0.285714285714286,0,0,0,0.571428571428571,0,0.857142857142857,2.28571428571429,0.142857142857143,0.428571428571429,0.142857142857143,1,0,0.571428571428571,0.428571428571429,0.142857142857143,0.142857142857143,0,0,0.285714285714286,0.285714285714286,0.857142857142857,0.285714285714286,2.28571428571429,0.142857142857143,0.142857142857143,0.142857142857143,0,0.285714285714286,0.285714285714286,0,0.142857142857143,0.285714285714286,0,0,0.142857142857143,0.142857142857143,6.14285714285714,0.142857142857143,0.285714285714286,0.285714285714286,0.571428571428571,0.428571428571429,0.714285714285714,0,0,0.571428571428571,6.28571428571429,0.428571428571429,0.285714285714286,0.857142857142857,0.285714285714286,0,2.57142857142857,0.285714285714286,0.428571428571429,0.142857142857143,0.428571428571429,0,0,0.571428571428571,0.142857142857143,0,0.428571428571429,0.428571428571429,0.571428571428571,0,0.285714285714286,0,0,0.714285714285714,0.142857142857143,3.57142857142857,0.142857142857143,0,0,0.142857142857143,0.285714285714286,4,0,0,0,0,0.142857142857143,0,1,0.142857142857143,0,1.57142857142857,0.571428571428571,0.428571428571429,0,3.42857142857143,3.14285714285714,0.142857142857143,0,0,0,0,0,0.142857142857143,0,0,0,0.714285714285714,0,0.142857142857143,0.142857142857143,0.142857142857143,0,0,0.142857142857143,0.285714285714286,0.285714285714286,0,2,0,0,0,0.571428571428571,0,0.142857142857143,0,0.285714285714286,0,0,0.142857142857143,0.285714285714286,0,0,0,0,0,0.142857142857143,0,0,0.285714285714286,0.142857142857143,0,0,0.571428571428571,0,0.142857142857143,1.85714285714286,0.142857142857143,0,0.142857142857143,0.571428571428571,0,0,0.142857142857143,0,0,0.142857142857143,0,0,0,0,0,0,0.285714285714286,0.285714285714286,0,0.285714285714286,0,0,0.285714285714286,0,0,0.428571428571429,0,0.142857142857143,0.285714285714286,0.571428571428571,0.142857142857143,0.285714285714286,0,0.714285714285714,0.857142857142857,0.142857142857143,0,0.285714285714286,0.142857142857143,0.142857142857143,0,0,0,0.857142857142857,0,0,0.142857142857143,0.142857142857143,0,0,0.571428571428571,0.714285714285714,0.428571428571429,0,0.285714285714286,0,0,0,0,0.142857142857143,0,0,0.142857142857143,0.285714285714286,0,0.142857142857143,0.285714285714286,0,0.142857142857143,0.142857142857143,0.142857142857143,0,0,1.42857142857143,1.85714285714286,0,0,0.142857142857143,1,0,0,0,9.57142857142857,0,0.142857142857143,0.428571428571429,2.85714285714286,0,0,0,0.428571428571429,0.142857142857143,0,0,0,5,0.285714285714286,0,0,0,0,0.142857142857143,0,0.285714285714286,0,1.28571428571429,0.285714285714286,0,0,0.285714285714286,0.142857142857143,0,0,0.142857142857143,0.428571428571429,0,0.142857142857143,0,0,0,0.428571428571429,2.42857142857143,0,0.571428571428571,0.142857142857143,0.714285714285714,0,0,0.285714285714286,5,0.142857142857143,0,0.428571428571429,0.142857142857143,0.714285714285714,0.142857142857143,0.857142857142857,0.142857142857143,0.142857142857143,0.714285714285714,0.285714285714286,0.142857142857143,0.428571428571429,0.142857142857143,0.285714285714286,0,0,0.142857142857143,0.142857142857143,1.71428571428571,0.142857142857143,0,0,0,0,0.285714285714286,0,0.714285714285714,0.142857142857143,0.142857142857143,0.428571428571429,0.571428571428571,2.42857142857143,0.285714285714286,1.57142857142857,0.142857142857143,0,0.285714285714286,2.71428571428571,1.28571428571429,0.285714285714286,0.428571428571429,0.142857142857143,0.142857142857143,0,0,0,0.142857142857143,0,0.428571428571429,0,0,0,0.142857142857143,0.142857142857143,0,0.142857142857143,0,0.142857142857143,0.142857142857143,1.42857142857143,0,0.857142857142857,0.285714285714286,0,0.285714285714286,0,0,0,0.571428571428571,0,0.285714285714286,0,0.142857142857143,0,0.142857142857143,0.285714285714286,0,0,0,0.142857142857143,0,0,0.285714285714286,0.142857142857143,0,0.285714285714286,0,0.142857142857143,0,0.285714285714286,0.428571428571429,0.714285714285714,0,0.142857142857143,0,0,0,0.285714285714286,0,0.428571428571429,0.571428571428571,0,0.571428571428571,0.571428571428571,0,0.428571428571429,0.428571428571429,0.142857142857143,0.285714285714286,0.142857142857143,0.285714285714286,0,0,0,0,0,0.142857142857143,0.142857142857143,0.285714285714286,0.571428571428571,0.142857142857143,0.428571428571429,0.142857142857143,0,0.142857142857143,0.857142857142857,0,0.142857142857143,0,0,0,0,0,0,0,0,0,0,0,0,0,0,0,0.857142857142857,0,0,0,0,0,0.571428571428571,0,1.14285714285714,0,0,0,0,0,0,0,0,0,0,0,0,0,0,0,0,0,0,0,0.571428571428571,0,0.142857142857143,0,0,1.28571428571429,0.428571428571429,0,0,0.285714285714286,0,0,0,0.285714285714286,0,0.285714285714286,0.857142857142857,0.142857142857143,0,0.571428571428571,0.142857142857143,0,0.142857142857143,7,0,0.857142857142857,0.142857142857143,1.85714285714286,0.857142857142857,0,0,0.142857142857143,1.85714285714286,1.42857142857143,0,0.571428571428571,0,0.428571428571429,0,0.142857142857143,0.428571428571429,3.42857142857143,0,0.571428571428571,0,0.285714285714286,0.285714285714286,0.571428571428571,0.571428571428571,0.571428571428571,1.14285714285714,0.428571428571429,0.714285714285714,0.428571428571429,0,0,0.142857142857143,0.571428571428571,0.428571428571429,1.71428571428571,1,0.142857142857143,0,0.142857142857143,0,1,0.142857142857143,0,0.142857142857143,0,0.142857142857143,0.142857142857143,0,0.142857142857143,0.142857142857143,0.285714285714286,0,0.285714285714286,0.428571428571429,0,0,0,0.142857142857143,0.142857142857143,0,3,0,0,0.428571428571429,0,0.857142857142857,1,0,0.142857142857143,0.285714285714286,1.14285714285714,0.428571428571429,0,0.142857142857143,0.285714285714286,0.428571428571429,0.285714285714286,0,0.428571428571429,0.285714285714286,0.285714285714286,0.285714285714286,0,0.142857142857143,0.142857142857143,0.285714285714286,0,0.142857142857143,0.142857142857143,0,0.142857142857143,0.714285714285714,0.714285714285714,0.571428571428571,0.142857142857143,0.428571428571429,0.142857142857143,0.428571428571429,0,0.571428571428571,0.285714285714286,0.428571428571429,0.714285714285714,0,0.142857142857143,0.428571428571429,2,0.285714285714286,0.285714285714286,0.285714285714286,0.142857142857143,0,0.714285714285714,0,0.142857142857143,0.714285714285714,0.428571428571429,0.714285714285714,0.428571428571429,0,0.285714285714286,0,0.285714285714286,0.285714285714286,0,0,0.142857142857143,0.285714285714286,4,0.285714285714286,0.285714285714286,0.142857142857143,0.285714285714286,0.142857142857143,0.571428571428571,0,0.285714285714286,0,0.142857142857143,0,0,0.428571428571429,0.571428571428571,0.142857142857143,0.285714285714286,0.285714285714286,3,0.428571428571429,0,0.142857142857143,7.42857142857143,1.57142857142857,1.14285714285714,0.142857142857143,0,0.285714285714286,0.142857142857143,11.4285714285714,0.571428571428571,0,1,0,0,0.857142857142857,0,0,0,0,0,0.285714285714286,0.285714285714286,0,0,0.142857142857143,1.85714285714286,1.14285714285714,0.428571428571429,0,0.142857142857143,0,0,0.285714285714286,0,0.285714285714286,0.428571428571429,0.142857142857143,0.142857142857143,0,0,0.142857142857143,0,0,0.142857142857143,0,0.142857142857143,0.285714285714286,1,0,0.285714285714286,0.285714285714286,0,0.714285714285714,0.857142857142857,0.142857142857143,0.571428571428571,0.142857142857143,0.428571428571429,0.428571428571429,0.142857142857143,0.142857142857143,0.142857142857143,0.428571428571429,0.285714285714286,0,0.142857142857143,0.142857142857143,0.142857142857143,0,0,0.428571428571429,0,0.428571428571429,0.285714285714286,0.285714285714286,0,0.142857142857143,0.285714285714286,0,0.285714285714286,0.571428571428571,0.142857142857143,0.285714285714286,0.285714285714286,2.85714285714286,0.142857142857143,0,0.142857142857143,0,0.428571428571429,0.142857142857143,0.285714285714286,0.285714285714286,0.142857142857143,0.285714285714286,0.285714285714286,0.285714285714286,0,0,0.285714285714286,0.142857142857143,0.428571428571429,0.428571428571429,0,0.571428571428571,0.285714285714286,0,0.571428571428571,0.285714285714286,0.142857142857143,0.142857142857143,0.285714285714286,0.285714285714286,0.285714285714286,0,0.142857142857143,0.142857142857143,0.571428571428571,0.142857142857143,0.142857142857143,0,0.571428571428571,0.142857142857143,0.285714285714286,1.14285714285714,0.285714285714286,0.571428571428571,0,0.428571428571429,0.285714285714286,0.142857142857143,0.142857142857143,0.142857142857143,0.285714285714286,0.285714285714286,0.428571428571429,0.285714285714286,0.428571428571429,0.428571428571429,0,0.571428571428571,0.285714285714286,0.142857142857143,0.142857142857143,0.285714285714286,0.285714285714286,0.142857142857143,0.142857142857143,0,0,0.285714285714286,0.142857142857143,0,0.285714285714286,0,1,0.428571428571429,0.285714285714286,0.571428571428571,0.142857142857143,0.571428571428571,0.142857142857143,0.142857142857143,0.428571428571429,0.571428571428571,1,0.285714285714286,0.285714285714286,1.14285714285714,0.142857142857143,1,0.142857142857143,0,0.285714285714286,0.428571428571429,0.142857142857143,0.285714285714286,0,0,0.142857142857143,0.142857142857143,0.285714285714286,0,0.142857142857143,0.428571428571429,0.285714285714286,0.142857142857143,0.571428571428571,0.142857142857143,0.285714285714286,0,0.428571428571429,0.571428571428571,0.142857142857143,0,0,0,1,0.428571428571429,0.428571428571429,0.714285714285714,0.142857142857143,0.285714285714286,1.42857142857143,0.142857142857143,0.428571428571429,0.142857142857143,0.714285714285714,0,0.285714285714286,0.714285714285714,0.285714285714286,0.285714285714286,0.142857142857143,0.571428571428571,0,0.285714285714286,0.142857142857143,1,0.142857142857143,0.428571428571429,0.857142857142857,0.142857142857143,0,1.14285714285714,0.428571428571429,0.571428571428571,0,0,0,0.714285714285714,0.571428571428571,0.142857142857143,0.142857142857143,0,0.428571428571429,0.571428571428571,3.28571428571429,5.85714285714286,0.285714285714286,0.285714285714286,1.85714285714286,0.142857142857143,2,0.285714285714286,0.142857142857143,0.714285714285714,0,0.285714285714286,1.57142857142857,0,0.428571428571429,0.285714285714286,0.428571428571429,0,0.428571428571429,0.428571428571429,0.285714285714286,0,0.285714285714286,0.857142857142857,0.285714285714286,0.285714285714286,0,0.142857142857143,0.285714285714286,0,0,2.28571428571429,0,1.42857142857143,0.714285714285714,0.142857142857143,0.285714285714286,0.142857142857143,0,2.57142857142857,0.142857142857143,0.285714285714286,0.428571428571429,0.285714285714286,0.142857142857143,0.142857142857143,0.142857142857143,0.571428571428571,0.142857142857143,0.142857142857143,1,0.428571428571429,2.14285714285714,0.142857142857143,0.285714285714286,1,0.571428571428571,3,1.28571428571429,2.71428571428571,0.142857142857143,0,1.57142857142857,0.714285714285714,0.428571428571429,1,0.428571428571429,1.28571428571429,0.285714285714286,0.428571428571429,1.14285714285714,0.714285714285714,1.28571428571429,0.571428571428571,0.714285714285714,1.14285714285714,0.285714285714286,1.71428571428571,0.571428571428571,5.14285714285714,0.285714285714286,0.285714285714286,0.142857142857143,2.14285714285714,0.428571428571429,0.142857142857143,0.285714285714286,1.85714285714286,2.57142857142857,0.142857142857143,1,0.285714285714286,1,0.714285714285714,0.571428571428571,1.57142857142857,0.142857142857143,0.571428571428571,0.428571428571429,0,0.428571428571429,0.857142857142857,2.14285714285714,0.285714285714286,0.142857142857143,0.142857142857143,0.142857142857143,0.142857142857143,0.428571428571429,2.14285714285714,0.714285714285714,2,0.428571428571429,0.285714285714286,0.571428571428571,0,0.428571428571429,0.285714285714286,0.142857142857143,0.714285714285714,0.285714285714286,0.285714285714286,0.714285714285714,4.28571428571429,0,0.285714285714286,0.571428571428571,0.428571428571429,0.428571428571429,0.571428571428571,0.142857142857143,0.714285714285714,0.428571428571429,0.285714285714286,0.285714285714286,0.571428571428571,1.14285714285714,0.857142857142857,0.285714285714286,0.428571428571429,0.285714285714286,0,0.285714285714286,0,1.57142857142857,1.71428571428571,1.71428571428571,1.71428571428571,0.571428571428571,0.571428571428571,0.571428571428571,0.142857142857143,1.28571428571429,1.14285714285714,0.428571428571429,0,0.142857142857143,1.14285714285714,0.285714285714286,0.571428571428571,0.428571428571429,0.857142857142857,0.571428571428571,0.142857142857143,0,0.428571428571429,3.14285714285714,0,0.571428571428571,1.85714285714286,0.142857142857143,0.142857142857143,0.142857142857143,0.142857142857143,0.428571428571429,0.142857142857143,0.142857142857143,0.428571428571429,0.285714285714286,1.42857142857143,0.285714285714286,0.285714285714286,0.142857142857143,0.142857142857143,2.57142857142857,0.571428571428571,0.285714285714286,0.428571428571429,0.285714285714286,0.142857142857143,0,0,0.142857142857143,0.285714285714286,0.285714285714286,0.142857142857143,0.428571428571429,0.428571428571429,0.142857142857143,0.285714285714286,2.14285714285714,0.571428571428571,1.14285714285714,0,0.428571428571429,0.857142857142857,0.142857142857143,0.428571428571429,0.714285714285714,0.142857142857143,0.714285714285714,0.142857142857143,0.285714285714286,0.428571428571429,3.14285714285714,0.142857142857143,1.28571428571429,1.14285714285714,0,0.428571428571429,0.142857142857143,0.428571428571429,0.285714285714286,0,0.571428571428571,0.285714285714286,0.142857142857143,0.285714285714286,0,0.142857142857143,3,0.285714285714286,2.42857142857143,0.285714285714286,0.714285714285714,0.285714285714286,0.285714285714286,0.571428571428571,0,0.142857142857143,0.285714285714286,0.142857142857143,0.428571428571429,0.285714285714286,0,0.571428571428571,0,0.142857142857143,1,1.28571428571429,0.285714285714286,0.285714285714286,0.857142857142857,0.142857142857143,0.714285714285714,0.285714285714286,0.428571428571429,0.571428571428571,0.142857142857143,0,0.142857142857143,0.285714285714286,0.428571428571429,0.142857142857143,0.285714285714286,0,0,0.142857142857143,2.42857142857143,0.285714285714286,0.142857142857143,0.285714285714286,0.428571428571429,0.142857142857143,0.285714285714286,0.285714285714286,2.14285714285714,1.28571428571429,0.142857142857143,0.285714285714286,0.571428571428571,0.428571428571429,0.285714285714286,0.285714285714286,0.285714285714286,6.28571428571429,0.142857142857143,0.142857142857143,0,2.57142857142857,0.142857142857143,0.571428571428571,0.571428571428571,1.28571428571429,0.571428571428571,0.285714285714286,0.428571428571429,0.142857142857143,0.428571428571429,0.428571428571429,0.142857142857143,0.285714285714286,1.42857142857143,0.428571428571429,0.142857142857143,0.571428571428571,0.142857142857143,0.285714285714286,1,4.14285714285714,2.85714285714286,0.428571428571429,2.28571428571429,1,1.57142857142857,1.57142857142857,0.142857142857143,1.57142857142857,0.714285714285714,0,1.28571428571429,2.71428571428571,2,0.857142857142857,0.428571428571429,0,2,4.14285714285714,0.857142857142857,3.85714285714286,1.28571428571429,0,4.85714285714286,0.285714285714286,4.71428571428571,1.57142857142857,0.285714285714286,0.571428571428571,0.428571428571429,2.42857142857143,1.28571428571429,0.142857142857143,0.857142857142857,0.142857142857143,0.285714285714286,0.857142857142857,1.28571428571429,5,0.714285714285714,1.42857142857143,0,0.857142857142857,0.142857142857143,2.57142857142857,0.285714285714286,4.57142857142857,3.28571428571429,0,0.428571428571429,0.714285714285714,0.285714285714286,1.57142857142857,0.142857142857143,0.142857142857143,2.28571428571429,2,3.71428571428571,1.14285714285714,0.285714285714286,0.571428571428571,0.428571428571429,3.71428571428571,0.571428571428571,1.28571428571429,0.857142857142857,0.285714285714286,1.28571428571429,0,0.571428571428571,0,0.285714285714286,1.57142857142857,1.14285714285714,1.85714285714286,2.57142857142857,0,2.57142857142857,1.14285714285714,1.28571428571429,0.428571428571429,0.142857142857143,1.57142857142857,0.142857142857143,0.857142857142857,4.14285714285714,0.428571428571429,0,0.142857142857143,0,0,0.428571428571429,0,0,0.285714285714286,0.428571428571429,0.285714285714286,1.14285714285714,0.142857142857143,0.142857142857143,0.857142857142857,0.714285714285714,0.142857142857143,0.571428571428571,0.285714285714286,0,0,7,0,0,0,0.142857142857143,0.142857142857143,0.428571428571429,0,0.285714285714286,1.42857142857143,0.142857142857143,1.28571428571429,0,0.142857142857143,0,0,0.142857142857143,1.42857142857143,0,0,0.142857142857143,0.142857142857143,0,1.28571428571429,0.142857142857143,0.142857142857143,0,0.285714285714286,0,0.857142857142857,1.85714285714286,0,0,0,3.57142857142857,0.285714285714286,0,0.142857142857143,0,0.142857142857143,0.428571428571429,0.142857142857143,0,0,3,0,0.142857142857143,0,0,0,0,1,0.428571428571429,0,0,0.142857142857143,0,0.428571428571429,0,0,0.142857142857143,0,0.428571428571429,0,0.142857142857143,0,0,0,0,0.571428571428571,0.142857142857143,0.285714285714286,0,0.857142857142857,0.142857142857143,0.142857142857143,1,0,0.714285714285714,0,0.571428571428571,0.142857142857143,1.42857142857143,0.714285714285714,0.142857142857143,0.142857142857143,0,0.285714285714286,0.571428571428571,0.142857142857143,0.142857142857143,1,0.142857142857143,0,0.571428571428571,0,0.285714285714286,0,0,0,0,0,0.428571428571429,1.14285714285714,0,0.142857142857143,0.285714285714286,0,0.428571428571429,0.428571428571429,0.142857142857143,0.857142857142857,0.285714285714286,0,0.285714285714286,0,0.428571428571429,0.142857142857143,0,0,0,0.142857142857143,0.428571428571429,0.142857142857143,0,0,0,0,0.428571428571429,0,0.428571428571429,0.857142857142857,0.285714285714286,0.428571428571429,0.142857142857143,0.857142857142857,0,0,0,0.285714285714286,0,0,0,0,0,0.142857142857143,0.142857142857143,0,0.285714285714286,0,0,1,0,0,0.142857142857143,0.714285714285714,0,0,0,0.142857142857143,0,0,0.142857142857143,0,0,0.285714285714286,0.428571428571429,0.142857142857143,0.142857142857143,0.285714285714286,0,0.714285714285714,0.285714285714286,1,0,0,0,0.428571428571429,0,0.285714285714286,0,0.285714285714286,0,0,0.142857142857143,0,0,0,0,0.142857142857143,0.142857142857143,0.285714285714286,1,0,0,0,0,0,0,0.142857142857143,0,0.142857142857143,0,0,0,0.142857142857143,0,0.142857142857143,0.857142857142857,0,0,0,0.142857142857143,1.28571428571429,0.142857142857143,0,0,0,0,0,0,0.571428571428571,0.571428571428571,0.142857142857143,0.142857142857143,0,0,0,0,1.57142857142857,0,0.285714285714286,0.428571428571429,0.285714285714286,0,0,0.142857142857143,0.285714285714286,1,0,0.142857142857143,0.285714285714286,0,0.571428571428571,0.285714285714286,0.142857142857143,0,0.428571428571429,1.28571428571429,0.285714285714286,0,0.142857142857143,0.142857142857143,0.285714285714286,0,0.142857142857143,0.857142857142857,0,0,0,0,0.142857142857143,0.285714285714286,0.142857142857143,0.142857142857143,1.28571428571429,0,1.71428571428571,0.428571428571429,0.428571428571429,0.571428571428571,0,0,0.142857142857143,0.142857142857143,0.142857142857143,1,0,0.428571428571429,0,0.142857142857143,0,0.285714285714286,0,0,0.142857142857143,0.142857142857143,0,0.142857142857143,0,0.142857142857143,0.142857142857143,0.428571428571429,0,0,0.285714285714286,0,0,0.285714285714286,0,0,0,0.142857142857143,0.142857142857143,1.28571428571429,0.571428571428571,1,0,0.285714285714286,0.571428571428571,0.142857142857143,0,0.285714285714286,0.142857142857143,0,0,0.285714285714286,0.142857142857143,0.142857142857143,0.714285714285714,0.285714285714286,0.142857142857143,0,0.285714285714286,0,0.142857142857143,0,0.285714285714286,0.714285714285714,0.285714285714286,0.285714285714286,0.142857142857143,0,0.142857142857143,0.285714285714286,0,0.142857142857143,0.285714285714286,0.285714285714286,0,0,0,0,0.714285714285714,0,0,0,0.285714285714286,0.285714285714286,0,0.285714285714286,0,0.285714285714286,0,0,0,0.285714285714286,0.142857142857143,0.285714285714286,0.142857142857143,0.142857142857143,0.142857142857143,0.142857142857143,0,0.142857142857143,0,0,5.14285714285714,0.285714285714286,0.142857142857143,0.142857142857143,0.428571428571429,0.571428571428571,0.571428571428571,0.142857142857143,0.142857142857143,0,0.142857142857143,0.142857142857143,0,1.14285714285714,0.142857142857143,0,0.142857142857143,0,0.571428571428571,0.142857142857143,0,0.285714285714286,0.714285714285714,0.285714285714286,0.285714285714286,0,0,0.142857142857143,0.285714285714286,0.428571428571429,0.571428571428571,0.285714285714286,0,0,0.285714285714286,0,0.285714285714286,0.285714285714286,0.428571428571429,0.428571428571429,0,0,1,0.428571428571429,0.285714285714286,0.285714285714286,0.285714285714286,0.428571428571429,0.285714285714286,1.57142857142857,1.28571428571429,0.428571428571429,0.285714285714286,0.142857142857143,0.714285714285714,0,0,0.142857142857143,0.428571428571429,0.142857142857143,0,0.428571428571429,0,0.428571428571429,0,0.285714285714286,0,0.285714285714286,0,0.142857142857143,0,1.28571428571429,0,0,0,0.285714285714286,0.142857142857143,1.57142857142857,0,0.285714285714286,0.285714285714286,0,0,0.571428571428571,0.142857142857143,0,1,0.142857142857143,0,0.714285714285714,0,0.285714285714286,0,0.142857142857143,0.142857142857143,0.285714285714286,0,0,0.142857142857143,0.428571428571429,0,0,0.285714285714286,0,0.428571428571429,0.571428571428571,0,0.285714285714286,0.142857142857143,0.285714285714286,0.428571428571429,0.571428571428571,0.285714285714286,0.142857142857143,0.714285714285714,0,0.571428571428571,0.142857142857143,0.285714285714286,0,0.428571428571429,0.428571428571429,0.142857142857143,2.28571428571429,0.285714285714286,0.142857142857143,0,0.142857142857143,2.85714285714286,1.85714285714286,0.285714285714286,0.285714285714286,0.285714285714286,0.714285714285714,0.142857142857143,0.285714285714286,0,0.571428571428571,0,0,0.142857142857143,0,0,0.285714285714286,0,0.142857142857143,0.285714285714286,0.428571428571429,0,0.142857142857143,0.428571428571429,0.714285714285714,0.571428571428571,0.428571428571429,1.71428571428571,0.571428571428571,0.857142857142857,0.714285714285714,0.142857142857143,0.142857142857143,1.14285714285714,0.428571428571429,0.428571428571429,0.714285714285714,0.142857142857143,0.428571428571429,0.571428571428571,1.71428571428571,0.428571428571429,0.714285714285714,0.285714285714286,1,0.428571428571429,0.142857142857143,8.28571428571429,3.57142857142857,0.714285714285714,0,0.571428571428571,0.428571428571429,0,0.142857142857143,0.285714285714286,0.285714285714286,0.428571428571429,0.428571428571429,0.142857142857143,1.14285714285714,0.285714285714286,0.285714285714286,0,1.42857142857143,0.285714285714286,0.285714285714286,0.857142857142857,0.428571428571429,0,0,0,0.142857142857143,0.285714285714286,0.285714285714286,0.857142857142857,0.285714285714286,0,0.285714285714286,0.428571428571429,2,0.428571428571429,2.42857142857143,0.428571428571429,1,0.285714285714286,0,0.142857142857143,0.428571428571429,0,0,0.142857142857143,0.857142857142857,0.142857142857143,0.285714285714286,0.142857142857143,0,0.285714285714286,0.428571428571429,0.428571428571429,0.285714285714286,0,0.285714285714286,0.142857142857143,0,0.285714285714286,0.142857142857143,0.571428571428571,0,0,0.142857142857143,0,0,0,0,0,1,0.428571428571429,0.142857142857143,0.714285714285714,0.285714285714286,0,0,0.285714285714286,0.285714285714286,0.428571428571429,0.571428571428571,0.285714285714286,0.142857142857143,0.142857142857143,0.571428571428571,0.285714285714286,0.142857142857143,0.285714285714286,0.142857142857143,0.142857142857143,0.571428571428571,0,0,0.285714285714286,0,0.285714285714286,0.142857142857143,0.142857142857143,0.571428571428571,0.285714285714286,0.428571428571429,0,0,0.285714285714286,0.285714285714286,0.285714285714286,0.285714285714286,0.571428571428571,0.571428571428571,0.428571428571429,0.285714285714286,0.285714285714286,0.285714285714286,0.857142857142857,0.142857142857143,0.714285714285714,0.142857142857143,0.428571428571429,0.714285714285714,0.571428571428571,0.428571428571429,0.142857142857143,0,0.571428571428571,0.571428571428571,0,0.714285714285714,0.571428571428571,0,0,0,0.285714285714286,0.142857142857143,0.428571428571429,0.428571428571429,0.142857142857143,0.428571428571429,0.714285714285714,0,0.428571428571429,0.285714285714286,0.714285714285714,0.428571428571429,0.142857142857143,0.142857142857143,0.428571428571429,0.428571428571429,0.285714285714286,0.428571428571429,0.571428571428571,0,2,0,0,0.428571428571429,0.142857142857143,0,0.571428571428571,0,0.571428571428571,0,0.142857142857143,0.285714285714286,0.142857142857143,4.42857142857143,1.57142857142857,0,0.142857142857143,0.142857142857143,0.142857142857143,0.142857142857143,0.285714285714286,0.857142857142857,0,0,0.428571428571429,0.714285714285714,0,0,0.142857142857143,0.142857142857143,0.285714285714286,0,0.571428571428571,1,0,2.57142857142857,0.428571428571429,0.285714285714286,0.285714285714286,0.285714285714286,0,0.142857142857143,0.142857142857143,0.142857142857143,1,0.428571428571429,0.142857142857143,0,0.142857142857143,0.142857142857143,0.428571428571429,0.428571428571429,0.142857142857143,0.285714285714286,0.285714285714286,0,0,1,0,4,0.142857142857143,0,0.714285714285714,0,0.142857142857143,0,0,0.714285714285714,0,0.857142857142857,0.142857142857143,0.571428571428571,0.285714285714286,0.428571428571429,0.285714285714286,0,0.285714285714286,0,0.142857142857143,0.857142857142857,0.285714285714286,0.428571428571429,1.14285714285714,0.857142857142857,0.142857142857143,0.285714285714286,0.285714285714286,0.285714285714286,0.285714285714286,0.285714285714286,0,0,0.714285714285714,0,0.428571428571429,0.142857142857143,0,1,0.285714285714286,0.571428571428571,0.571428571428571,0.142857142857143,2.57142857142857,1.14285714285714,0.285714285714286,0.285714285714286,1.42857142857143,0.571428571428571,0,4.71428571428571,0.285714285714286,0.714285714285714,0,1.14285714285714,0.857142857142857,0.285714285714286,1.14285714285714,0.714285714285714,0.428571428571429,0.428571428571429,1.57142857142857,0,0.428571428571429,0,1,0,0.142857142857143,0.142857142857143,0.714285714285714,0.285714285714286,0.142857142857143,0.571428571428571,0.428571428571429,0,0.285714285714286,0.571428571428571,0.285714285714286,0.142857142857143,0.428571428571429,0.142857142857143,0.285714285714286,0.714285714285714,0.142857142857143,0.285714285714286,0.428571428571429,0.571428571428571,0.857142857142857,0.571428571428571,0.571428571428571,0.714285714285714,1.57142857142857,0.285714285714286,0.285714285714286,0.142857142857143,0.714285714285714,1,0.714285714285714,0.142857142857143,1.28571428571429,0.142857142857143,0.142857142857143,0.285714285714286,0.857142857142857,0,0.285714285714286,0,3.28571428571429,0.428571428571429,0.142857142857143,0,0.142857142857143,0.571428571428571,0,0.142857142857143,0.142857142857143,0.142857142857143,4.14285714285714,0,0.857142857142857,0,6.71428571428571,1,1,0.142857142857143,0.428571428571429,0.428571428571429,0,0.571428571428571,10,0.142857142857143,0.285714285714286,0,1,0.571428571428571,0.142857142857143,0.285714285714286,0.285714285714286,0,0,0.142857142857143,0.142857142857143,7,0.142857142857143,1.28571428571429,0.142857142857143,0,0.285714285714286,0,0.142857142857143,0.285714285714286,0.571428571428571,0,0.142857142857143,0.142857142857143,0,0.142857142857143,0.857142857142857,0,1.28571428571429,0.285714285714286,0,0.714285714285714,0.142857142857143,0.142857142857143,0.142857142857143,0.714285714285714,0.142857142857143,0.428571428571429,0,1.42857142857143,0.428571428571429,0.285714285714286,0.571428571428571,0.285714285714286,0.285714285714286,0.142857142857143,0,1,0.285714285714286,0,0.857142857142857,0.428571428571429,1.42857142857143,0.142857142857143,0.428571428571429,0.142857142857143,0.142857142857143,0.571428571428571,0.285714285714286,0.428571428571429,0.142857142857143,0,0,0.142857142857143,0.714285714285714,1.42857142857143,0,0.428571428571429,0.428571428571429,0.714285714285714,0.714285714285714,0.285714285714286,0.285714285714286,0.142857142857143,12.5714285714286,1.14285714285714,0.428571428571429,0.142857142857143,0.428571428571429,0,0.428571428571429,0.571428571428571,0.571428571428571,0.142857142857143,0,0.285714285714286,0.428571428571429,0,0,0.142857142857143,0.142857142857143,0,0,0,0.142857142857143,0.142857142857143,0.285714285714286,0.142857142857143,0.142857142857143,0,0.142857142857143,0.428571428571429,0.571428571428571,0.285714285714286,0.428571428571429,0.285714285714286,0,0.571428571428571,0.571428571428571,0.285714285714286,0.142857142857143,0.571428571428571,0.142857142857143,0.285714285714286,0.714285714285714,0.285714285714286,0.142857142857143,0,0,0,0.285714285714286,0.142857142857143,0,0,0.428571428571429,0.571428571428571,0,0.142857142857143,0.285714285714286,0.142857142857143,0.142857142857143,0.285714285714286,0.142857142857143,0,0,0.285714285714286,0,0.142857142857143,0.714285714285714,0.142857142857143,0.142857142857143,0,0.571428571428571,0.142857142857143,0.142857142857143,0.428571428571429,0.571428571428571,0.142857142857143,0.142857142857143,0,0.571428571428571,0.142857142857143,0.428571428571429,0.142857142857143,0.285714285714286,0.428571428571429,0.285714285714286,0.142857142857143,0.142857142857143,0,0.285714285714286,0.714285714285714,0.285714285714286,0.428571428571429,0.428571428571429,0,0.285714285714286,0.285714285714286,0,2.14285714285714,0,0.285714285714286,0.142857142857143,1.71428571428571,0.571428571428571,0.142857142857143,0.142857142857143,0.428571428571429,1.57142857142857,0.285714285714286,0.428571428571429,2.28571428571429,0.571428571428571,0.142857142857143,0.142857142857143,0.142857142857143,0.142857142857143,0.142857142857143,0,0.285714285714286,0.285714285714286,1,0.285714285714286,0.142857142857143,0.428571428571429,1.57142857142857,0.428571428571429,0.857142857142857,0.142857142857143,0,0.285714285714286,0.285714285714286,0.428571428571429,0.285714285714286,1.42857142857143,0.857142857142857,0.285714285714286,0.571428571428571,0,0.428571428571429,0.285714285714286,0.571428571428571,0,0,0,0,0,0,0.142857142857143,0.142857142857143,0.142857142857143,0.285714285714286,0,0.285714285714286,0,0.857142857142857,0,0,0,0,0,0.142857142857143,0,0,0,3.85714285714286,0,0,0.142857142857143,0,0,0,0,0.285714285714286,0.428571428571429,0.142857142857143,0.285714285714286,0,0,0.285714285714286,0.714285714285714,0.142857142857143,0.428571428571429,0,0.428571428571429,0,0.142857142857143,0.285714285714286,0.428571428571429,1,0,0.285714285714286,0.142857142857143,0.142857142857143,0,0,0,0,0.285714285714286,0,0.142857142857143,0,0.142857142857143,0,0,0,0,0.142857142857143,0,0.142857142857143,0,0.142857142857143,0,0.142857142857143,0.142857142857143,0,0.285714285714286,0,0,0.142857142857143,0,0.142857142857143,0.142857142857143,0.142857142857143,0,0.714285714285714,0,0.285714285714286,0.142857142857143,0.285714285714286,0,0.142857142857143,0.428571428571429,0,0,0,0.428571428571429,0.714285714285714,0,0,0,0.285714285714286,0.285714285714286,0,0,0,0,0,0,0.142857142857143,0.571428571428571,0.571428571428571,0,0.285714285714286,0.142857142857143,0.285714285714286,0,0.142857142857143,0,0,0.142857142857143,0.285714285714286,0,0.142857142857143,0,0.285714285714286,0.142857142857143,0,0.142857142857143,0.428571428571429,0.142857142857143,0.142857142857143,0.571428571428571,0.285714285714286,0,0,0.285714285714286,0.142857142857143,0,0,0.142857142857143,0.142857142857143,0,0,0.428571428571429,0.142857142857143,0.285714285714286,0,0,0,0.142857142857143,0,0,0.142857142857143,0,0.571428571428571,0.142857142857143,0.142857142857143,0.285714285714286,0,0.285714285714286,0,0.142857142857143,0,0,0,0,0.142857142857143,0.142857142857143,0.142857142857143,0,0.285714285714286,0,0,0,0.142857142857143,0,0.857142857142857,0,0,0.142857142857143,0,0.142857142857143,0.285714285714286,0,0,0,0,0.285714285714286,0.428571428571429,0.142857142857143,0.285714285714286,0,0,0,0.142857142857143,0.714285714285714,0.285714285714286,0,1,0,2.14285714285714,0.285714285714286,0.428571428571429,0,0,0.142857142857143,0.571428571428571,2.42857142857143,0.142857142857143,2.14285714285714,0.285714285714286,0.142857142857143,0.714285714285714,0,0,0.571428571428571,1.14285714285714,0,0.714285714285714,0,0.142857142857143,0.857142857142857,0.285714285714286,0.285714285714286,0,0.571428571428571,0,0,0,0.285714285714286,0.142857142857143,0,0.428571428571429,0.285714285714286,0,0.428571428571429,0,0.285714285714286,0.142857142857143,1.85714285714286,0,5.71428571428571,0,0.571428571428571,0.285714285714286,0.285714285714286,0.285714285714286,0,0.285714285714286,0.285714285714286,0.571428571428571,0.571428571428571,0.285714285714286,0.142857142857143,0.714285714285714,0.142857142857143,0.428571428571429,0,0.285714285714286,0.285714285714286,0,0.428571428571429,0.285714285714286,0,0.285714285714286,4.57142857142857,0.142857142857143,0.142857142857143,0.142857142857143,0.285714285714286,0.428571428571429,0.285714285714286,0.285714285714286,0.428571428571429,0.428571428571429,0,0.285714285714286,0,0.142857142857143,0.142857142857143,0.428571428571429,0,1.85714285714286,0.571428571428571,0,0,0,0,0.142857142857143,1,0,0,0.142857142857143,0.428571428571429,1.42857142857143,0.857142857142857,0,0,0.857142857142857,0.571428571428571,0.142857142857143,3.42857142857143,0.285714285714286,0.142857142857143,0,0.285714285714286,0.285714285714286,0.142857142857143,0.142857142857143,0.142857142857143,0,0,0,0,0,0,0,0.142857142857143,0.285714285714286,0,0,0,0.142857142857143,0,0,0.285714285714286,0,0,0,0,0.142857142857143,0,0.142857142857143,0,0.285714285714286,0,0,0,0,0,0.142857142857143,0.142857142857143,0,0,0.142857142857143,0.714285714285714,0,0,0,0.142857142857143,0,0,0.285714285714286,0.142857142857143,0.142857142857143,0,0.285714285714286,0,0,0,0,0.142857142857143,0,0.142857142857143,0.285714285714286,0.285714285714286,0,0,0,0,0,0,0,0.142857142857143,0,0,0.142857142857143,0,0.285714285714286,0.285714285714286,0.285714285714286,0,0.142857142857143,0,0,0,0,1.71428571428571,0.142857142857143,0,0.571428571428571,0,0,0.142857142857143,0,0.571428571428571,0.142857142857143,0.142857142857143,0,0.142857142857143,0.571428571428571,0.285714285714286,1.57142857142857,0.142857142857143,0,3,0.571428571428571,0,0,0,0.285714285714286,0.285714285714286,0,0,0,0.142857142857143,0,0.428571428571429,0.142857142857143,0,0.285714285714286,0,0,0.285714285714286,0,0.571428571428571,0.571428571428571,0.285714285714286,0.285714285714286,0.571428571428571,1.28571428571429,0,0.142857142857143,0.285714285714286,0,0.428571428571429,0,0,0.285714285714286,0.428571428571429,0.428571428571429,0.285714285714286,2.14285714285714,0.714285714285714,0,0.285714285714286,0.714285714285714,0.142857142857143,0.571428571428571,0.142857142857143,0.285714285714286,0.142857142857143,0.142857142857143,0.285714285714286,0,0,0.142857142857143,3.85714285714286,0,0,0,0.142857142857143,0,0,0.142857142857143,0.142857142857143,0,0.142857142857143,0,0.142857142857143,1.71428571428571,0,0,0.142857142857143,0.142857142857143,0,1.14285714285714,0.142857142857143,0.285714285714286,0.857142857142857,0.142857142857143,0.285714285714286,0,0.142857142857143,0.142857142857143,1.57142857142857,0.285714285714286,0,0.142857142857143,0,0,0.142857142857143,1.71428571428571,0.571428571428571,0,0.142857142857143,0,0.285714285714286,2.57142857142857,0,0.285714285714286,0.428571428571429,0.285714285714286,0.142857142857143,3.14285714285714,2.57142857142857,0,0.285714285714286,0,0.428571428571429,0.142857142857143,0,0.142857142857143,0,0.714285714285714,0.142857142857143,0.285714285714286,0,2.14285714285714,0,0.142857142857143,0,0.428571428571429,0,1,0.285714285714286,0.285714285714286,0,0,1.14285714285714,3,0.428571428571429,0.142857142857143,0.428571428571429,0,0.285714285714286,0.142857142857143,0.857142857142857,0.142857142857143,0,0,0,0,0,0,0.285714285714286,0.285714285714286,0.142857142857143,0,0.142857142857143,0.142857142857143,0,0,0.285714285714286,0.142857142857143,0,0.142857142857143,0.571428571428571,1.14285714285714,0,0.285714285714286,0.571428571428571,0,0.428571428571429,0.285714285714286,0,0.857142857142857,0.142857142857143,3.42857142857143,0.142857142857143,0.285714285714286,0.285714285714286,0.857142857142857,0,0,0.428571428571429,1.14285714285714,1.42857142857143,0.285714285714286,0.285714285714286,0,0.142857142857143,0,0.142857142857143,0.285714285714286,0.285714285714286,0.142857142857143,0,0.285714285714286,0.428571428571429,0.428571428571429,0.142857142857143,0,0.571428571428571,1,0.571428571428571,0.142857142857143,0.142857142857143,2.14285714285714,0,0.285714285714286,0.285714285714286,0.142857142857143,0,0.571428571428571,0.428571428571429,0,0.142857142857143,0,0.285714285714286,0,0,0.571428571428571,0.428571428571429,0.142857142857143,0.285714285714286,0.142857142857143,0.142857142857143,0.428571428571429,0.428571428571429,0.285714285714286,0.142857142857143,0,0.285714285714286,0.428571428571429,0.142857142857143,0.285714285714286,0,0.142857142857143,0.142857142857143,0.571428571428571,0.857142857142857,0,0.428571428571429,0,0,0,0.142857142857143,0.142857142857143,0.285714285714286,0,0.142857142857143,0.285714285714286,0.142857142857143,0.142857142857143,0.428571428571429,0.285714285714286,0,0.571428571428571,0,0.142857142857143,0.571428571428571,1.14285714285714,0.285714285714286,0.571428571428571,0.142857142857143,1.42857142857143,0.285714285714286,0,0,0.428571428571429,0,0.142857142857143,0.714285714285714,0,0.428571428571429,0.142857142857143,0.142857142857143,0.285714285714286,0.571428571428571,0,0.285714285714286,1.14285714285714,0.142857142857143,0.142857142857143,0.142857142857143,0.142857142857143,1.14285714285714,0.142857142857143,0,0.142857142857143,0.142857142857143,0,0.285714285714286,0,0,0.142857142857143,0.571428571428571,0.714285714285714,0.285714285714286,0,0.142857142857143,0,0.857142857142857,1,1.14285714285714,1.42857142857143,0,0.142857142857143,0.714285714285714,0.142857142857143,0,0.428571428571429,0.428571428571429,0,0.142857142857143,0.428571428571429,0,0.285714285714286,0,0.285714285714286,0.285714285714286,0.285714285714286,0.285714285714286,0.857142857142857,0,0.142857142857143,1.57142857142857,0.142857142857143,0.285714285714286,0.285714285714286,2.28571428571429,0,0,0.857142857142857,0.142857142857143,0,0.285714285714286,0.142857142857143,1,0.285714285714286,0.285714285714286,0.142857142857143,0,0.285714285714286,1.85714285714286,0,0.857142857142857,0.142857142857143,0.428571428571429,0.285714285714286,0,2.14285714285714,0.142857142857143,0.142857142857143,0.428571428571429,0.142857142857143,0.428571428571429,0,0.285714285714286,0.285714285714286,0.285714285714286,0.285714285714286,0.142857142857143,0.285714285714286,0.428571428571429,0.142857142857143,0.571428571428571,0.571428571428571,0,0,0.142857142857143,0.571428571428571,0.285714285714286,1.14285714285714,1,0.285714285714286,0.428571428571429,0.285714285714286,0.142857142857143,0.142857142857143,0.142857142857143,0.857142857142857,0.428571428571429,0,0.285714285714286,0.285714285714286,0.142857142857143,0,0.285714285714286,1,0.571428571428571,0.428571428571429,0.142857142857143,0.142857142857143,0.142857142857143,0.142857142857143,1.28571428571429,0.428571428571429,0,0.142857142857143,1.28571428571429,0.285714285714286,0,0.142857142857143,0.571428571428571,0.142857142857143,0.571428571428571,0,0,0.285714285714286,0,0,0,0.428571428571429,0.571428571428571,0.428571428571429,0.571428571428571,0,0,0.142857142857143,0.142857142857143,1.42857142857143,0.285714285714286,0,0,0.142857142857143,0.142857142857143,0.142857142857143,0.142857142857143,0.285714285714286,0.285714285714286,0.142857142857143,0.142857142857143,0.428571428571429,0.142857142857143,0.285714285714286,0.428571428571429,0,0.285714285714286,0.142857142857143,0.142857142857143,0.142857142857143,0,0.571428571428571,0.142857142857143,0.142857142857143,0.571428571428571,0.285714285714286,0.142857142857143,0.142857142857143,0,0,0,0.142857142857143,0.285714285714286,0,0,0,0,0,0.285714285714286,0,0,0,0,0,0,1,0,0.142857142857143,0.142857142857143,0,0,0,0.142857142857143,0.428571428571429,1.28571428571429,0.428571428571429,0.285714285714286,0.142857142857143,0.142857142857143,0.142857142857143,0.285714285714286,0,0.285714285714286,0.428571428571429,0.142857142857143,0.428571428571429,0.285714285714286,0.571428571428571,0.285714285714286,0,0,0,0.428571428571429,0.142857142857143,0.142857142857143,0.285714285714286,0.285714285714286,0.857142857142857,0.142857142857143,0.285714285714286,0.142857142857143,0.285714285714286,1.28571428571429,0.142857142857143,2,0.428571428571429,0,2.71428571428571,0.142857142857143,0.285714285714286,0.142857142857143,0.285714285714286,2.71428571428571,0.285714285714286,1.85714285714286,0.285714285714286,0.428571428571429,0.857142857142857,0.428571428571429,0,0.142857142857143,0.428571428571429,2.85714285714286,0.714285714285714,0.285714285714286,1.28571428571429,0.285714285714286,0.571428571428571,1.14285714285714,0.857142857142857,0.428571428571429,0.285714285714286,0.285714285714286,0.428571428571429,0.142857142857143,0.142857142857143,1,0.714285714285714,0.285714285714286,0.285714285714286,0.142857142857143,0.142857142857143,0.285714285714286,1,0.714285714285714,0.142857142857143,0,0.857142857142857,0.142857142857143,0.428571428571429,0.142857142857143,0.285714285714286,0.571428571428571,0.142857142857143,1.42857142857143,0.142857142857143,0.571428571428571,7.71428571428571,1.28571428571429,0.285714285714286,0.285714285714286,0,1.57142857142857,0,0.285714285714286,4.57142857142857,0.142857142857143,0,3.14285714285714,0.142857142857143,0.142857142857143,0.571428571428571,0.142857142857143,0.285714285714286,1,3.14285714285714,0.428571428571429,0.428571428571429,1,0.714285714285714,0.428571428571429,0.714285714285714,0.142857142857143,0,0.571428571428571,0.142857142857143,0.571428571428571,0,0.571428571428571,0.285714285714286,0.285714285714286,0.142857142857143,0.285714285714286,0.285714285714286,0,0.142857142857143,0.428571428571429,0,0,0,0.285714285714286,0.428571428571429,0.142857142857143,0.285714285714286,0.142857142857143,0.142857142857143,0,0.142857142857143,0.571428571428571,0.428571428571429,0.142857142857143,0.285714285714286,0.142857142857143,0.571428571428571,0.285714285714286,0.285714285714286,1.57142857142857,0.142857142857143,0.142857142857143,1,0.142857142857143,0.142857142857143,0.142857142857143,0.285714285714286,0.142857142857143,0,0.142857142857143,0.142857142857143,0.142857142857143,0.714285714285714,3.42857142857143,0,0.428571428571429,0.285714285714286,0.428571428571429,0,0.142857142857143,0.428571428571429,0,0.142857142857143,0.428571428571429,0,0.285714285714286,0.428571428571429,0.428571428571429,0.428571428571429,0.714285714285714,0,0.714285714285714,0,1.85714285714286,0.285714285714286,0.428571428571429,0.285714285714286,0,0.142857142857143,0.142857142857143,0.142857142857143,0.142857142857143,0.142857142857143,0,0.571428571428571,0.142857142857143,0.285714285714286,0,0.285714285714286,0,0.428571428571429,0,0,0.142857142857143,0.285714285714286,0,2.28571428571429,0.142857142857143,0.571428571428571,0.428571428571429,0.428571428571429,0.428571428571429,1,0,0.142857142857143,0,0.285714285714286,0.142857142857143,0,0,0.571428571428571,1.14285714285714,0.428571428571429,0,0.285714285714286,0.714285714285714,0,1.42857142857143,0.571428571428571,0.142857142857143,0.428571428571429,0,0,0.285714285714286,0.142857142857143,0.142857142857143,0,0,0.285714285714286,3.85714285714286,0,0,0.142857142857143,0.571428571428571,0,0.428571428571429,3.14285714285714,3.57142857142857,0.142857142857143,0,0,0.285714285714286,0.142857142857143,0,1.14285714285714,0,0.285714285714286,0,0,0.714285714285714,0.142857142857143,0,0.142857142857143,0,0.142857142857143,0,0,0,0.285714285714286,0,0.142857142857143,0.428571428571429,0.285714285714286,0,0.285714285714286,0.285714285714286,0,0.428571428571429,0,0.285714285714286,0.714285714285714,0.714285714285714,0,0,0,0,0.285714285714286,0.142857142857143,0.428571428571429,0.428571428571429,0.571428571428571,0,0,0.428571428571429,0.142857142857143,0,0,0.428571428571429,0,0,0.142857142857143,0.285714285714286,0,0.142857142857143,0,0,3.71428571428571,0,0.285714285714286,0,0.714285714285714,0.142857142857143,0.142857142857143,1,0.714285714285714,0.285714285714286,0,0.142857142857143,2.14285714285714,0,0,0,2.42857142857143,2.14285714285714,0,0.428571428571429,1.71428571428571,0.142857142857143,0.857142857142857,0,0,0,0,0.142857142857143,0,1.42857142857143,0,0,0.285714285714286,0,0.285714285714286,0,0,0,0,0,0,0,3.85714285714286,0.428571428571429,0,0,0,1,0,0.428571428571429,0,0,0,0,0,0.142857142857143,0,0.142857142857143,0,0.428571428571429,0,0.142857142857143,0.285714285714286,0,0,2.28571428571429,0,0,0,0.428571428571429,2.57142857142857,0,0.142857142857143,0,0,1.42857142857143,1.42857142857143,0,0.285714285714286,0,0,0,0,0,0.142857142857143,0,0.285714285714286,0.142857142857143,0.571428571428571,0,0,1.71428571428571,0,0.285714285714286,0,0,0.428571428571429,0.571428571428571,0,0.142857142857143,0.285714285714286,0,0.428571428571429,0.285714285714286,1.42857142857143,0.142857142857143,0,0,0,0,0,0,0.285714285714286,0.142857142857143,0,0,0,0.285714285714286,0,0.142857142857143,0,0.142857142857143,3.14285714285714,0,0,0.142857142857143,0.285714285714286,0,0,0,0,0.285714285714286,3.71428571428571,0,0,0,0,0,0.285714285714286,0,0,0,0.571428571428571,0,0.142857142857143,0,0,0,0,0.142857142857143,0,0.285714285714286,2.28571428571429,0,0,0,0.571428571428571,1.85714285714286,0,0,1.57142857142857,0,0.428571428571429,0.428571428571429,0,0,0.285714285714286,0.142857142857143,0.142857142857143,0,0,0.285714285714286,0.285714285714286,0,0.285714285714286,0.285714285714286,0,0,0.285714285714286,0,2.42857142857143,0,0,0.428571428571429,0,0,0.428571428571429,0.571428571428571,0,0,0.428571428571429,0.571428571428571,0.142857142857143,0,0,0,0.428571428571429,3.42857142857143,0,0,0,0,0,0,0,0.857142857142857,0.428571428571429,1,0.714285714285714,1.57142857142857,0,0.428571428571429,0,0,0.142857142857143,3.71428571428571,0,0,0,0,0.142857142857143,0,0.142857142857143,0,0.428571428571429,0,3.14285714285714,0,0.285714285714286,0,0,0,1,0,0.142857142857143,0,0.142857142857143,0,0.571428571428571,0,0.428571428571429,0,0,1.71428571428571,0,0.714285714285714,0,0.285714285714286,0,3.28571428571429,0,0,0,0.571428571428571,0,0,2.42857142857143,0,1.14285714285714,0,0.857142857142857,0,0,0.285714285714286,0,0,0.142857142857143,0.714285714285714,0.857142857142857,0.142857142857143,0,0.142857142857143,0.428571428571429,0,0.142857142857143,0.142857142857143,0,0,0,1.28571428571429,0.428571428571429,0,0,0,0.428571428571429,0.142857142857143,0.714285714285714,0,0,0.142857142857143,0.285714285714286,0.285714285714286,0,0.142857142857143,0,0,0,0,1.42857142857143,0,0.428571428571429,0,0,0.142857142857143,0.857142857142857,0.857142857142857,3,0.428571428571429,0.142857142857143,0.142857142857143,0,0,0,0,0,0,3.5,1.66666666666667,0,0,0,3,0,0,0.833333333333333,0,0.166666666666667,0.5,0.166666666666667,0,0,0,0.166666666666667,0.833333333333333,0,1.83333333333333,0,0,0,0.5,0.833333333333333,1.66666666666667,0,0,0.5,0,0.333333333333333,1,2.5,0.166666666666667,0.5,0.166666666666667,0,0,0.5,1.33333333333333,0,0,0,0.5,0,0,0,0.857142857142857,0.285714285714286,0,0.142857142857143,0,0.142857142857143,0,0.142857142857143,0,0,0,0.142857142857143,0.142857142857143,0.285714285714286,0,1,1,0,0.142857142857143,0.285714285714286,0.142857142857143,0,0,0,0,0,0,0,0.142857142857143,0,0,0.142857142857143,0,0,0,0,0,0,0,0,0,0.857142857142857,2.85714285714286,0,0.285714285714286,0,0,0,0.571428571428571,0,0,0.142857142857143,0.571428571428571,0,0.428571428571429,0,0.142857142857143,0.571428571428571,2,0,0.142857142857143,0.666666666666667,0.5,6,0,0,0.666666666666667,0.666666666666667,0,1.5,0.166666666666667,0.166666666666667,0.833333333333333,0.166666666666667,0.166666666666667,0,0.666666666666667,0.166666666666667,0.166666666666667,0.666666666666667,0,0.166666666666667,0.666666666666667,6.66666666666667,0.333333333333333,0.5,0.333333333333333,0.5,1.33333333333333,2.83333333333333,0,0.5,0,0.714285714285714,0.142857142857143,0,0.142857142857143,0.142857142857143,0.285714285714286,0,0.285714285714286,0.142857142857143,0.142857142857143,0.142857142857143,0,0,0,0,0,0,0,0.142857142857143,0.142857142857143,0.142857142857143,0.285714285714286,0,0.285714285714286,0.571428571428571,0.285714285714286,0.285714285714286,0,0.428571428571429,0.142857142857143,0,0.428571428571429,0.142857142857143,0,0,0,0.142857142857143,0.142857142857143,0.285714285714286,0.142857142857143,0,0,0.428571428571429,0.285714285714286,0,0,0,0,4,0.142857142857143,0.428571428571429,0.142857142857143,0.142857142857143,0,2.14285714285714,0.142857142857143,0,0,0,0.428571428571429,0.714285714285714,0,0.142857142857143,0.285714285714286,0,0.142857142857143,0,0,0,0,0.142857142857143,0,0.285714285714286,0.285714285714286,0.142857142857143,1.71428571428571,0.142857142857143,0.142857142857143,0.571428571428571,0,0,1.71428571428571,0.142857142857143,2.71428571428571,0,0.142857142857143,0.142857142857143,0.142857142857143,0,0.142857142857143,0.142857142857143,0.571428571428571,5,1,0,0.142857142857143,0,0.142857142857143,0,0.428571428571429,0.285714285714286,0,0,0.142857142857143,0,0,0,0,0.285714285714286,0.285714285714286,0,0.142857142857143,0.142857142857143,0,0,0.428571428571429,0,0.285714285714286,0,0.142857142857143,0.428571428571429,0.142857142857143,0,0,2.71428571428571,0,0.571428571428571,0,0,0.142857142857143,0.285714285714286,0.428571428571429,0.142857142857143,0,0.142857142857143,0.285714285714286,0.142857142857143,0.142857142857143,0.142857142857143,1.14285714285714,0,0.428571428571429,0,0,0,0.142857142857143,0.428571428571429,0.142857142857143,0.285714285714286,0.428571428571429,0.142857142857143,0,0.142857142857143,0.285714285714286,0.285714285714286,0.285714285714286,0,0,0,0.285714285714286,0.571428571428571,0,0,0,0.285714285714286,0.857142857142857,0,0.285714285714286,0.142857142857143,0.285714285714286,0,0,1.28571428571429,0,0,0.285714285714286,0.285714285714286,0.428571428571429,0.428571428571429,0,0,0.285714285714286,0,0.142857142857143,0.428571428571429,0,0,0.285714285714286,0.285714285714286,0.285714285714286,0.142857142857143,0.142857142857143,0.142857142857143,0,0,0,0,0.142857142857143,0.285714285714286,0,0.428571428571429,0.857142857142857,0.428571428571429,0.428571428571429,0.142857142857143,0.142857142857143,0.285714285714286,0.142857142857143,0.428571428571429,0.428571428571429,0.285714285714286,0.285714285714286,0.714285714285714,0.285714285714286,0.142857142857143,0.428571428571429,0.428571428571429,0.571428571428571,0.142857142857143,0.428571428571429,0,0,0.142857142857143,0.142857142857143,0.285714285714286,0.428571428571429,0.142857142857143,0.142857142857143,0,0.142857142857143,0.285714285714286,0,0.142857142857143,0.142857142857143,0.142857142857143,0.142857142857143,0.428571428571429,0.428571428571429,0.142857142857143,0.142857142857143,0.285714285714286,0,0,0.571428571428571,0.428571428571429,0.142857142857143,2.57142857142857,0,0,0.571428571428571,0.571428571428571,0.714285714285714,0.142857142857143,0.142857142857143,0.142857142857143,0,0.142857142857143,0,0.142857142857143,0,0.142857142857143,0.142857142857143,0.142857142857143,0.142857142857143,0.142857142857143,0.142857142857143,0.142857142857143,0.142857142857143,0.428571428571429,0.285714285714286,0.142857142857143,0,0.285714285714286,0.142857142857143,0.285714285714286,2.14285714285714,0,0,0.142857142857143,0.142857142857143,0.428571428571429,0.142857142857143,0.857142857142857,0.571428571428571,3.85714285714286,0.142857142857143,0.285714285714286,0.714285714285714,0,0.285714285714286,0.428571428571429,0.428571428571429,0.428571428571429,0.714285714285714,0,0.142857142857143,1,0.428571428571429,0.142857142857143,0.428571428571429,0,0.142857142857143,0.428571428571429,0.428571428571429,0.571428571428571,0.285714285714286,0.285714285714286,2.85714285714286,0.285714285714286,0.142857142857143,0,0.714285714285714,0.285714285714286,0.428571428571429,0.142857142857143,0.142857142857143,0,0.142857142857143,1.57142857142857,0.142857142857143,0,1,0.285714285714286,3.28571428571429,0.142857142857143,0.285714285714286,0,0,0.571428571428571,0.428571428571429,0.166666666666667,0.166666666666667,0.5,0.333333333333333,0,0,0.5,0,0.166666666666667,0,0.833333333333333,0.333333333333333,0.333333333333333,0.166666666666667,0.333333333333333,0.166666666666667,0.333333333333333,2.33333333333333,0.5,0,0.166666666666667,0.333333333333333,1.33333333333333,0,0.166666666666667,1.33333333333333,0.166666666666667,1.16666666666667,0.166666666666667,0.833333333333333,0.166666666666667,0.666666666666667,0.166666666666667,0.166666666666667,0,0,0.333333333333333,0,0,0.166666666666667,0,1,0.833333333333333,0.333333333333333,0.166666666666667,5.5,0.833333333333333,0,0.285714285714286,0.285714285714286,0,1.42857142857143,0,0.142857142857143,0.571428571428571,0.142857142857143,0.142857142857143,0.142857142857143,0.428571428571429,0.285714285714286,0.428571428571429,0,0.714285714285714,0.142857142857143,0.285714285714286,0.142857142857143,0.857142857142857,0.142857142857143,0.428571428571429,0.142857142857143,0.142857142857143,0.142857142857143,0.142857142857143,0,0,7.28571428571429,0.285714285714286,0,0,0,5.71428571428571,0,0.428571428571429,0,0,0,0,0,0.285714285714286,0.142857142857143,0,0.285714285714286,0,1.71428571428571,0.285714285714286,0.285714285714286,0,0,0,0,0,1.14285714285714,0.142857142857143,0.142857142857143,0,0.142857142857143,0,0.142857142857143,0.142857142857143,0.142857142857143,0,0,0,0,0,0.285714285714286,0.428571428571429,0.142857142857143,0,0,0,0.285714285714286,0,0.428571428571429,0,0.285714285714286,0,0,0,0,0,0.285714285714286,0.285714285714286,0,0,0,0,0,0,2.14285714285714,0.142857142857143,0,0.142857142857143,0,0.142857142857143,0,0,0,0,0,0,0.714285714285714,0,0,0,0,0.428571428571429,0.285714285714286,0,0.285714285714286,0,0,0,0,0.285714285714286,0,0,0.142857142857143,1.28571428571429,0.142857142857143,0.142857142857143,2.85714285714286,0,4.42857142857143,0,0.142857142857143,0,0.428571428571429,5.85714285714286,0.142857142857143,0,0,0.571428571428571,0,0,0,4.42857142857143,0,0.142857142857143,0.428571428571429,1.57142857142857,0,0,0,0.285714285714286,0,0,0.142857142857143,0.142857142857143,0,0.142857142857143,0,0,0,0.285714285714286,0,0,0,3.42857142857143,0,0,0.142857142857143,0,0,0,0,0.285714285714286,0.142857142857143,0,0.428571428571429,0,0,0.571428571428571,0,0,0,0,0.142857142857143,0,0,1,0,0.142857142857143,0,0,0.285714285714286,0,0.142857142857143,0.142857142857143,0.142857142857143,0,0,0.285714285714286,0.142857142857143,0,0.571428571428571,0.571428571428571,0.142857142857143,0.428571428571429,0,0,1.85714285714286,0.142857142857143,0.285714285714286,0.142857142857143,0,0.142857142857143,0,2.28571428571429,0,0,0,1,0,0,1,0.142857142857143,0,0,0,0.142857142857143,0,0,0,0.428571428571429,0,0.285714285714286,0.142857142857143,0,0,0.285714285714286,0,0,0,2,0.714285714285714,0,0.142857142857143,1,0,0,0,0,0,0,0.428571428571429,0.285714285714286,0,0,0.142857142857143,0,0.285714285714286,0.428571428571429,0,0,0.142857142857143,0,0,0,0,0,0.142857142857143,0,0,0,0,0,0.285714285714286,0.142857142857143,0,2,0,0,0,0,0.142857142857143,1.28571428571429,4.14285714285714,0,0.142857142857143,0,0,0,0,0.428571428571429,0,0,0,0.142857142857143,0.142857142857143,0.142857142857143,0.142857142857143,0,0.142857142857143,0,0,0.571428571428571,0.142857142857143,0,1.28571428571429,0,0,0,0.285714285714286,0.142857142857143,0,0,0,0.428571428571429,0,0.285714285714286,0,0,0,0,0,0.571428571428571,0,0.285714285714286,0.142857142857143,0,0.142857142857143,0,0,0,0,0,0,0,0,0,0,0,0.285714285714286,0,0,0.142857142857143,0,0,0,0.285714285714286,0.857142857142857,0.428571428571429,0.428571428571429,0.142857142857143,0.285714285714286,0.142857142857143,1.14285714285714,0.285714285714286,0,0.714285714285714,0,0.285714285714286,0,0,0,0,0,4.42857142857143,0.285714285714286,0.571428571428571,0.285714285714286,0.571428571428571,0.571428571428571,0.142857142857143,0.142857142857143,0.285714285714286,0.142857142857143,0.142857142857143,0.142857142857143,2.14285714285714,0.142857142857143,0,0.285714285714286,0,0,0.142857142857143,2.28571428571429,0.142857142857143,0.285714285714286,0.142857142857143,0,0,0,0.285714285714286,0.142857142857143,0.142857142857143,0.285714285714286,0.142857142857143,0.857142857142857,0.285714285714286,0,0.285714285714286,4.42857142857143,0.428571428571429,0,0,0.571428571428571,0.285714285714286,0.285714285714286,0,0,0,0,0,0.285714285714286,0,0.142857142857143,0.142857142857143,0,1,0.571428571428571,0.428571428571429,0.428571428571429,0,0,0.428571428571429,0,0,0,0.285714285714286,0.428571428571429,0,0.571428571428571,0.714285714285714,0,0,3.57142857142857,0.285714285714286,0.285714285714286,0,0,0.142857142857143,0.285714285714286,0.142857142857143,0,0.142857142857143,0,2.85714285714286,0.142857142857143,0.285714285714286,0.428571428571429,0.285714285714286,0,0,0,0.142857142857143,0.571428571428571,0.571428571428571,0,1,0.142857142857143,0.285714285714286,0.285714285714286,0.571428571428571,3.42857142857143,0.428571428571429,0,0.142857142857143,0.142857142857143,0.428571428571429,0.285714285714286,0.285714285714286,0.571428571428571,0.285714285714286,0.428571428571429,0,0.571428571428571,0.142857142857143,0.285714285714286,0.142857142857143,0.285714285714286,0.142857142857143,0.571428571428571,0,0,0,0.142857142857143,0.142857142857143,1,0.142857142857143,1,0,0,0.142857142857143,0.285714285714286,2.71428571428571,0.285714285714286,0.142857142857143,0,0.142857142857143,9,0.142857142857143,0.714285714285714,0,0.285714285714286,0.142857142857143,0.142857142857143,0.142857142857143,0,0.428571428571429,0.857142857142857,0.571428571428571,0,1,0.428571428571429,0,0,1.42857142857143,0,0.571428571428571,0,0,0.285714285714286,0,1.28571428571429,1.57142857142857,5.71428571428571,0.142857142857143,0,0,0,0.428571428571429,0.142857142857143,0.428571428571429,0.142857142857143,0,0.142857142857143,0,0.142857142857143,0,0.571428571428571,0.285714285714286,0,0,0.142857142857143,0.142857142857143,0.142857142857143,0.714285714285714,3,0.285714285714286,0,0,0,0,0.142857142857143,0.428571428571429,0.285714285714286,0.428571428571429,0,0.142857142857143,0.285714285714286,0.428571428571429,0.142857142857143,0,0,0.571428571428571,0.285714285714286,0.142857142857143,0,0,0.142857142857143,0.285714285714286,0,0.142857142857143,0.428571428571429,0.142857142857143,0.285714285714286,0.142857142857143,0.285714285714286,0,0.142857142857143,0.142857142857143,0.142857142857143,0.285714285714286,0,0.285714285714286,0,0.142857142857143,0.142857142857143,0,1.28571428571429,0.571428571428571,0,0.285714285714286,0.142857142857143,0.285714285714286,0.285714285714286,1,0.142857142857143,4.28571428571429,0.142857142857143,0,0,0.428571428571429,1,0,0,0.142857142857143,4.42857142857143,0,0.142857142857143,0.428571428571429,0.142857142857143,0,0.714285714285714,0,3.28571428571429,0,0.142857142857143,0.285714285714286,0,0.571428571428571,0.285714285714286,0,0,0,0.285714285714286,0.428571428571429,0,0,0.285714285714286,0,0,0,0.857142857142857,0.285714285714286,0.142857142857143,0.285714285714286,0.142857142857143,0.714285714285714,0,0,0.428571428571429,0,0.142857142857143,0.142857142857143,0,0.285714285714286,0.285714285714286,0.428571428571429,0,0,0.428571428571429,0,0,1,0,0.285714285714286,0.714285714285714,0.142857142857143,0.142857142857143,0,1.71428571428571,0.142857142857143,0.142857142857143,0.428571428571429,0,0.285714285714286,0,0.142857142857143,0.714285714285714,1.28571428571429,0,0.142857142857143,0.142857142857143,0.285714285714286,0.142857142857143,0.428571428571429,0.714285714285714,0.857142857142857,0.142857142857143,0,0.285714285714286,3.57142857142857,0,0.142857142857143,2.71428571428571,2,0.428571428571429,0,0,0,0.142857142857143,0.142857142857143,1.28571428571429,4.14285714285714,0.142857142857143,0,0,0.285714285714286,0.571428571428571,0.428571428571429,0.428571428571429,0.857142857142857,0,0,0,0.142857142857143,0.142857142857143,0.428571428571429,0.285714285714286,0.428571428571429,0,0.285714285714286,0.142857142857143,3.14285714285714,0.571428571428571,2.42857142857143,0,0.285714285714286,0,0.285714285714286,0.142857142857143,0,0,0,0.142857142857143,0.142857142857143,0.285714285714286,0.714285714285714,0,0,0.142857142857143,0.285714285714286,0,0.428571428571429,0,0.571428571428571,0.142857142857143,0.142857142857143,0.142857142857143,0.571428571428571,0.142857142857143,0.571428571428571,0,0.142857142857143,1,0,0.285714285714286,0.285714285714286,0.285714285714286,0,0.142857142857143,0,0,0.285714285714286,0,0.285714285714286,0.571428571428571,0.285714285714286,0,0,0.285714285714286,0.428571428571429,0,0.428571428571429,0.142857142857143,0,0,0.142857142857143,3.85714285714286,0,0.142857142857143,0.285714285714286,0.142857142857143,4.28571428571429,0.714285714285714,0,0.428571428571429,1.28571428571429,3.28571428571429,0.142857142857143,0,0.142857142857143,0.285714285714286,2.42857142857143,0,0.142857142857143,0.857142857142857,0,0.285714285714286,0,0.142857142857143,0.571428571428571,0,0.714285714285714,0,0.285714285714286,0.428571428571429,0.571428571428571,0,1.14285714285714,0.142857142857143,0,0.142857142857143,0,0,0.142857142857143,0.857142857142857,0,0,0,0.142857142857143,0.142857142857143,0.428571428571429,0.142857142857143,0.285714285714286,1.28571428571429,0.285714285714286,0.142857142857143,0,0.285714285714286,0,0,0.142857142857143,0.285714285714286,0.428571428571429,0,0.571428571428571,0.428571428571429,0.142857142857143,1,0,0,1.85714285714286,0.142857142857143,0.285714285714286,0,0.428571428571429,0.142857142857143,0,0.142857142857143,0.285714285714286,0.285714285714286,0,0.142857142857143,0.428571428571429,0.714285714285714,0.428571428571429,0,0.142857142857143,0,0,0,1.14285714285714,0.285714285714286,0.142857142857143,0.142857142857143,0.571428571428571,0.142857142857143,0,0.428571428571429,0,0.142857142857143,0.285714285714286,0,2.28571428571429,0,0.285714285714286,0,1.14285714285714,0.714285714285714,1,0.571428571428571,0.428571428571429,2.28571428571429,0.428571428571429,0.428571428571429,3.28571428571429,0.285714285714286,1,0.166666666666667,0,0,0.666666666666667,0,0,0,0,0.166666666666667,0.166666666666667,0,0,0.166666666666667,0,0.666666666666667,0,0.166666666666667,0.166666666666667,0,0,1.83333333333333,0,0.333333333333333,0,1.16666666666667,0,0,0,2.33333333333333,0.333333333333333,0,0,0,0.333333333333333,0,0.166666666666667,0,0.5,0,0.666666666666667,0,0,0.333333333333333,0,0.5,0,0,0.166666666666667,0.166666666666667,0,0,0.333333333333333,0,0.5,0.333333333333333,0,0.666666666666667,0,0.333333333333333,0,0.333333333333333,0,0.166666666666667,0,1.16666666666667,1,0.333333333333333,2.16666666666667,0.833333333333333,0.833333333333333,0,1.16666666666667,0,0,0,0,0.5,0.166666666666667,0,0.166666666666667,0,1.33333333333333,0,0.333333333333333,0.166666666666667,0,0,0.166666666666667,0,0,0,0.166666666666667,0,0.333333333333333,0,0.166666666666667,0.333333333333333,1,0.166666666666667,0,0,0.166666666666667,0,0,0.5,0,0,0.166666666666667,0,0,0.666666666666667,0,0.333333333333333,0,0.333333333333333,0,0,0.5,0.333333333333333,2,0,0.5,0,0,0.166666666666667,0,0.166666666666667,1.83333333333333,0,1.83333333333333,0,0,0,0.333333333333333,0,0.166666666666667,0,0,0.166666666666667,0.166666666666667,0.333333333333333,2.66666666666667,0.666666666666667,1.16666666666667,0,0.5,0.166666666666667,0,0.166666666666667,0,0,0.166666666666667,0,0,0.333333333333333,0.333333333333333,0.166666666666667,0.166666666666667,0,0,0,0,0,0,0,0,0,0,1.5,0,0,0,0,0.833333333333333,0,0.166666666666667,0,0,0.333333333333333,0,0,0.166666666666667,1,0,0.333333333333333,0,0,0,0.166666666666667,0,0,0.166666666666667,0,0.166666666666667,0.5,0,0.166666666666667,0.333333333333333,1.66666666666667,0,0.166666666666667,0.166666666666667,0,0,0,6.33333333333333,0,2.33333333333333,0,0.666666666666667,0,0,2.16666666666667,0.166666666666667,0,0,0.333333333333333,0,0.333333333333333,0,2.33333333333333,0,0,1.2,0,0.7,0,0,0,0,0,0,0.4,0,0,0,0,0,0,0.3,0,0,0.1,0.8,0.4,0.4,5.4,0.3,0.4,0.9,2.1,0.4,0,0,0,0.3,0.2,0,0,0.1,0,0.3,0,0.2,0,0,0,0.1,0.6,0,0.2,0.285714285714286,0.142857142857143,1.14285714285714,0.428571428571429,0.142857142857143,2.71428571428571,0.142857142857143,0.428571428571429,0,1.42857142857143,0.142857142857143,0.285714285714286,0,0,0,0,0.142857142857143,0,0,0,0.714285714285714,0.428571428571429,0.428571428571429,0.285714285714286,0.428571428571429,0,0,0.142857142857143,0.142857142857143,0.285714285714286,0.142857142857143,0,0.142857142857143,0.142857142857143,0.142857142857143,0.428571428571429,0.142857142857143,0.285714285714286,0,0.428571428571429,0.142857142857143,1,0.571428571428571,0.428571428571429,0.142857142857143,0.142857142857143,0.428571428571429,0.285714285714286,0.142857142857143,0.142857142857143,0.428571428571429,0.142857142857143,0.428571428571429,0.571428571428571,0.142857142857143,0,0.285714285714286,0.428571428571429,0.285714285714286,0.142857142857143,0.428571428571429,0.428571428571429,2.85714285714286,0.285714285714286,0.142857142857143,0.428571428571429,0.142857142857143,0.857142857142857,0,0,0.857142857142857,0,0.428571428571429,1.14285714285714,0.857142857142857,0.714285714285714,0.142857142857143,0,0,0.428571428571429,0,0.142857142857143,0.142857142857143,0.714285714285714,0.428571428571429,0.285714285714286,0.857142857142857,0.285714285714286,0.428571428571429,0,0.285714285714286,0.142857142857143,0.571428571428571,0,0.142857142857143,0,0.142857142857143,0,0.285714285714286,0.142857142857143,0.714285714285714,0.285714285714286,0.142857142857143,0,0.142857142857143,0.142857142857143,0.285714285714286,0.142857142857143,0,0.285714285714286,0.714285714285714,0.285714285714286,0.285714285714286,0.142857142857143,0.428571428571429,0.142857142857143,0.285714285714286,0.428571428571429,0.428571428571429,0,0,0.285714285714286,0.428571428571429,0.142857142857143,0.142857142857143,0,0,0.571428571428571,0.714285714285714,0.142857142857143,0.285714285714286,0.714285714285714,0.285714285714286,0.285714285714286,0.428571428571429,0.714285714285714,0.428571428571429,0.285714285714286,0.571428571428571,0.428571428571429,0,0.714285714285714,1.14285714285714,0.285714285714286,0,0.714285714285714,0.142857142857143,0.428571428571429,0.428571428571429,0.428571428571429,0.285714285714286,0.285714285714286,0.714285714285714,0.142857142857143,1,0.142857142857143,0.142857142857143,1.57142857142857,0.428571428571429,0.428571428571429,0.428571428571429,0.285714285714286,0.142857142857143,0.142857142857143,0.285714285714286,0,0,0,0,0.285714285714286,0.142857142857143,0.714285714285714,0.428571428571429,0.142857142857143,0,0.571428571428571,0,0.142857142857143,0.142857142857143,0.428571428571429,0.285714285714286,0.285714285714286,0.285714285714286,0.285714285714286,0,0.142857142857143,0,0.285714285714286,0,0.142857142857143,0.571428571428571,0,0,0,0.142857142857143,0.142857142857143,0,0,0,0.714285714285714,0.142857142857143,0,0.142857142857143,0.285714285714286,0,0.142857142857143,0.571428571428571,0.285714285714286,0.142857142857143,0.571428571428571,0.142857142857143,0.285714285714286,0,0.428571428571429,0,0,0.285714285714286,0.142857142857143,0,0,0.714285714285714,0.571428571428571,0,0.142857142857143,0.142857142857143,0.142857142857143,0.857142857142857,0,0.857142857142857,0.285714285714286,3.42857142857143,0.428571428571429,0.142857142857143,0.142857142857143,0.285714285714286,0.142857142857143,0.285714285714286,0.714285714285714,0,0.285714285714286,0.714285714285714,0.714285714285714,0.142857142857143,0.142857142857143,1.71428571428571,0,0.285714285714286,0.285714285714286,0,0.142857142857143,0.142857142857143,0,0.142857142857143,0.285714285714286,0.285714285714286,0,1.57142857142857,0,0.285714285714286,0.857142857142857,0.142857142857143,0,0,2.42857142857143,0.142857142857143,0.142857142857143,0,0.142857142857143,0.142857142857143,0,1,0.285714285714286,0,0,0.571428571428571,0.142857142857143,0.285714285714286,0.142857142857143,0.857142857142857,0.285714285714286,0.285714285714286,0.142857142857143,0.428571428571429,0.142857142857143,0.285714285714286,0,0.428571428571429,0,0.428571428571429,0,0,0.142857142857143,0,0.428571428571429,0,0.428571428571429,0.571428571428571,0.428571428571429,0.571428571428571,0,0,0,0.285714285714286,1.57142857142857,0.857142857142857,0,0,0.428571428571429,0.428571428571429,0,0.571428571428571,3.42857142857143,0.285714285714286,0.428571428571429,0,0,0,0.857142857142857,0.285714285714286,0.285714285714286,0,0.142857142857143,0.285714285714286,0.571428571428571,0.285714285714286,0,0,0,0.142857142857143,1.14285714285714,0.428571428571429,0.428571428571429,0,0,0.714285714285714,0.142857142857143,0.142857142857143,0.142857142857143,0.285714285714286,0.714285714285714,3.85714285714286,0,0.285714285714286,0,0.285714285714286,0,1.14285714285714,0.142857142857143,0.428571428571429,0.142857142857143,0,0.571428571428571,0.142857142857143,0,0,0.142857142857143,0,0.571428571428571,0,0.142857142857143,0,1,0,0.285714285714286,0.285714285714286,0.285714285714286,0.142857142857143,0,0.714285714285714,0.142857142857143,0.142857142857143,0,0.428571428571429,0.428571428571429,0.428571428571429,0.142857142857143,0.714285714285714,0.285714285714286,0.142857142857143,0.142857142857143,0,0.428571428571429,0.142857142857143,0.285714285714286,0.428571428571429,0.428571428571429,0,0.428571428571429,0,0.571428571428571,1,0,0.142857142857143,0,0.285714285714286,0.285714285714286,0.285714285714286,0.428571428571429,2.85714285714286,13.4285714285714,0,0,0.142857142857143,0.428571428571429,0.142857142857143,1.28571428571429,0.285714285714286,3.14285714285714,0.142857142857143,0.142857142857143,0.285714285714286,1.71428571428571,0.571428571428571,0,0.857142857142857,0,1.42857142857143,0,0.285714285714286,0.142857142857143,0,0,1.14285714285714,0.428571428571429,0,0,0.142857142857143,0.142857142857143,0,0.428571428571429,0,0.285714285714286,0.142857142857143,0.142857142857143,0,0.285714285714286,0.285714285714286,0.285714285714286,0,0.142857142857143,0,0,0,4.42857142857143,0,0.285714285714286,1.57142857142857,0,0,1.42857142857143,4.42857142857143,1.85714285714286,0.285714285714286,0,0,0,0,0.285714285714286,0.428571428571429,0,0,0.428571428571429,0,0,0.714285714285714,0.285714285714286,0,0,0.571428571428571,0.142857142857143,0.714285714285714,0,0,0.428571428571429,0.428571428571429,0,0.142857142857143,0.142857142857143,0,2.57142857142857,0.285714285714286,0,0.142857142857143,0,0.428571428571429,1.71428571428571,0.142857142857143,1.42857142857143,3.42857142857143,0.285714285714286,0,3.57142857142857,0,0,0.142857142857143,0.142857142857143,0.285714285714286,0.142857142857143,0,2.14285714285714,0.142857142857143,0.428571428571429,2,0.142857142857143,0,0,0,0.142857142857143,0.857142857142857,0.428571428571429,0,0.285714285714286,0,0.857142857142857,0.285714285714286,0.142857142857143,0,0,0,0,0,0.428571428571429,0.428571428571429,0,0.428571428571429,0,0,0.142857142857143,0,1.42857142857143,0.142857142857143,0.857142857142857,0,0.285714285714286,0.142857142857143,1.57142857142857,0,0,0,2.42857142857143,0,0,0,0.142857142857143,0.142857142857143,0,0,0,0,0,0.428571428571429,0.285714285714286,0,0,0,0.142857142857143,0,0,0.714285714285714,0,0,0.142857142857143,0.142857142857143,5.71428571428571,0.285714285714286,0,0,0.142857142857143,0,0,1.42857142857143,0,0.285714285714286,0,2.28571428571429,0,2.28571428571429,0.142857142857143,0,0,0,0.571428571428571,0.285714285714286,1.85714285714286,0,0.857142857142857,0.428571428571429,0,0.857142857142857,0,0,0.142857142857143,0.285714285714286,0.285714285714286,0,0,0.142857142857143,0,0,0.285714285714286,0.142857142857143,0.714285714285714,0.142857142857143,0.142857142857143,0.142857142857143,0.142857142857143,0,0.142857142857143,0.428571428571429,0.142857142857143,0.285714285714286,0.142857142857143,5,0.142857142857143,0.428571428571429,0.428571428571429,0.285714285714286,0.285714285714286,0.571428571428571,0,0.142857142857143,0,1,0.142857142857143,0.285714285714286,0.714285714285714,0.571428571428571,3.85714285714286,0,0.571428571428571,0.142857142857143,0,0.285714285714286,0.714285714285714,0,0.428571428571429,3.85714285714286,0.428571428571429,1.42857142857143,0.428571428571429,0,0,0,0,3.85714285714286,1.42857142857143,0,0,0.571428571428571,0,6.57142857142857,0.857142857142857,0,1.71428571428571,0.428571428571429,0.714285714285714,0,0.857142857142857,0.428571428571429,1.14285714285714,0,1.71428571428571,0,1.71428571428571,0,0.142857142857143,1.42857142857143,0,4.28571428571429,0.285714285714286,0,0.285714285714286,0.142857142857143,0.142857142857143,0.428571428571429,2,0.142857142857143,1.28571428571429,11.7142857142857,0.285714285714286,0.142857142857143,0,3.71428571428571,0.142857142857143,0.428571428571429,0.142857142857143,1.42857142857143,0,0,0.428571428571429,0.571428571428571,0,0,2.28571428571429,0.428571428571429,0.285714285714286,0,0,3.28571428571429,1.71428571428571,0,0.142857142857143,0,1.14285714285714,0.142857142857143,3.71428571428571,0.142857142857143,0,0.142857142857143,0.285714285714286,0,0.285714285714286,0,2.28571428571429,0,0,0,0.142857142857143,0.857142857142857,0,0,0.714285714285714,0.428571428571429,0.428571428571429,0.857142857142857,0,0.285714285714286,0,1.14285714285714,0.571428571428571,0,0,0.571428571428571,0,0.142857142857143,0,0.285714285714286,0.428571428571429,0.428571428571429,2.14285714285714,0.142857142857143,0.428571428571429,0,0,0,3,1.14285714285714,1.71428571428571,0.142857142857143,0,0.142857142857143,2.85714285714286,0.571428571428571,0,0,0,0.142857142857143,0.142857142857143,0.142857142857143,0.285714285714286,0,6.28571428571429,0.142857142857143,0.142857142857143,0,0.714285714285714,0.142857142857143,0.142857142857143,0.142857142857143,0.285714285714286,0.285714285714286,0.285714285714286,0.285714285714286,0.428571428571429,0,0.571428571428571,0.142857142857143,0,0.285714285714286,0,3,0.428571428571429,0.142857142857143,0.142857142857143,0,3.42857142857143,0,0.285714285714286,0,0.142857142857143,0.285714285714286,0.285714285714286,0,0.142857142857143,0,1.28571428571429,0.714285714285714,2.57142857142857,1.28571428571429,0.142857142857143,0,1,0.285714285714286,0,0,0,0.285714285714286,0.714285714285714,0.142857142857143,0,0,0.142857142857143,1,3,0,0.142857142857143,0,0.142857142857143,0.142857142857143,0,0.142857142857143,0.285714285714286,0.142857142857143,0.857142857142857,0.285714285714286,0,0,0.285714285714286,0,0,1.14285714285714,0.285714285714286,0,0.428571428571429,0.428571428571429,3.85714285714286,0.428571428571429,0.142857142857143,0.142857142857143,0,2,1.57142857142857,0.142857142857143,0.142857142857143,0,0.857142857142857,0,0,0.285714285714286,0.571428571428571,2.28571428571429,0.285714285714286,0.428571428571429,0.285714285714286,0.142857142857143,0.142857142857143,4.42857142857143,0,0,0,2,0,0.142857142857143,0,0,0,0,0.285714285714286,1.71428571428571,0.571428571428571,0.285714285714286,0.428571428571429,0,1.57142857142857,0.285714285714286,0,0.285714285714286,0,3,0,0,0.285714285714286,0,0,0.142857142857143,0,6.57142857142857,3,0,0,0,0,0.571428571428571,0.285714285714286,0.571428571428571,2.42857142857143,0.428571428571429,1,0,4.14285714285714,0.571428571428571,0.142857142857143,0.428571428571429,0.142857142857143,5.85714285714286,0,0.142857142857143,0,0.142857142857143,0.142857142857143,0.285714285714286,0.571428571428571,1.57142857142857,0,4.85714285714286,0.142857142857143,0.142857142857143,0.285714285714286,0.714285714285714,0,0,0.428571428571429,0.142857142857143,0,0.142857142857143,0,0.142857142857143,0.571428571428571,5.28571428571429,0.714285714285714,0.142857142857143,0,0,0.142857142857143,0.142857142857143,0.428571428571429,1.85714285714286,0.428571428571429,0.142857142857143,0,0,3.14285714285714,0.142857142857143,0.142857142857143,0,0.428571428571429,0,0,0,0,0,1.57142857142857,0,0.571428571428571,1.57142857142857,0,0,3.42857142857143,0,0.142857142857143,0,1.57142857142857,0.142857142857143,0,2.42857142857143
PSP_pos,20,13,18,15,5,9,0,21,20,6,8,20,20,14,20,7,17,20,20,10,2,20,19,20,0,1,4,0,20,20,9,8,9,14,20,19,9,20,3,0,0,1,20,18,3,17,0,8,3,0,2,7,16,4,6,2,6,0,0,20,0,16,6,0,0,3,5,4,0,0,3,0,2,1,1,5,20,1,0,8,12,16,0,3,4,5,11,9,18,19,6,18,11,0,7,0,20,0,17,19,7,13,2,10,0,8,2,0,10,12,0,18,19,12,0,0,4,4,2,20,11,1,10,3,1,5,2,1,20,17,2,3,20,5,12,0,20,2,10,12,20,1,20,12,20,20,9,2,20,20,19,17,19,18,20,20,19,0,20,20,20,20,20,20,20,20,20,20,19,20,19,0,20,20,4,18,20,20,21,14,20,20,20,13,20,20,20,20,20,19,21,20,7,19,20,20,20,18,20,19,20,20,18,20,20,20,20,5,18,20,20,20,17,20,20,20,20,18,20,17,9,20,20,4,20,21,20,20,20,0,20,22,0,20,19,12,15,20,20,20,20,11,20,20,20,20,19,20,18,20,20,20,20,20,20,6,20,10,19,20,20,20,20,20,20,18,16,20,2,20,20,20,20,14,20,20,16,20,20,20,20,20,20,16,20,20,20,16,20,20,20,19,20,14,20,20,21,19,17,20,20,17,19,20,21,19,19,12,20,20,19,18,20,13,20,20,20,9,20,20,18,20,22,20,20,19,16,19,20,18,13,20,20,20,20,19,20,12,20,19,11,19,20,20,20,17,18,20,20,21,19,20,20,20,20,20,20,10,20,14,19,19,23,20,20,21,20,3,3,20,20,20,16,20,20,13,20,20,20,20,21,20,16,17,20,14,20,20,20,20,20,20,20,21,20,20,20,20,20,18,20,21,16,20,20,20,20,20,20,20,20,20,20,21,20,18,20,19,20,16,18,20,19,17,20,20,20,19,20,20,20,20,20,23,20,20,14,19,20,20,17,20,18,17,19,21,20,20,20,20,20,20,20,20,20,20,19,20,20,20,19,21,20,20,20,20,20,20,12,20,20,20,19,19,20,20,20,20,20,19,20,20,20,2,4,18,13,20,20,20,20,20,20,20,20,20,20,20,20,20,19,20,16,20,20,20,20,18,19,20,20,15,19,20,20,20,16,20,20,14,20,18,20,20,22,20,20,20,20,20,20,20,20,20,19,20,20,21,20,20,20,20,16,20,20,20,20,18,20,20,20,19,20,21,20,20,20,20,20,20,20,20,20,20,20,20,20,20,20,20,20,20,20,20,20,20,20,20,24,20,20,20,20,21,20,20,20,20,20,20,20,20,20,20,20,20,20,20,20,18,20,20,20,20,20,20,17,20,19,20,20,20,20,20,20,20,20,20,20,20,20,20,20,16,20,20,20,20,20,20,20,20,20,20,20,20,20,18,20,20,1,20,20,20,21,19,20,20,20,20,20,20,20,20,18,20,19,21,20,20,19,13,19,20,20,23,6,20,20,20,20,12,20,20,19,20,13,18,20,13,16,19,16,19,13,10,15,17,12,19,19,7,11,15,18,12,18,16,12,16,19,14,16,17,16,17,14,13,13,10,15,13,4,13,3,12,18,12,10,20,14,15,16,16,21,20,20,6,18,21,8,18,18,19,6,19,1,17,19,18,11,15,18,16,11,6,20,20,0,1,16,20,1,20,3,6,3,18,19,20,19,20,12,19,20,20,20,17,19,20,21,17,12,22,20,15,20,20,20,20,20,17,20,20,20,20,20,19,20,15,20,20,20,20,20,20,20,20,20,20,20,20,0,20,20,20,20,20,20,10,11,9,10,9,13,16,18,10,16,16,14,15,14,12,9,13,11,11,10,9,10,9,15,11,9,14,12,2,14,13,14,13,15,10,11,10,11,14,13,10,9,12,20,15,16,14,19,9,13,11,20,14,20,20,12,5,9,15,15,10,8,6,6,9,10,2,8,6,9,10,4,12,16,13,18,18,19,15,20,21,20,20,16,20,20,17,20,20,20,19,19,17,20,15,19,20,16,19,15,14,13,10,15,15,16,16,15,0,20,20,20,18,20,19,20,16,20,20,19,20,18,9,13,14,14,14,19,18,19,19,17,12,12,20,20,20,20,20,20,20,20,20,20,20,20,20,20,20,20,20,20,20,20,20,20,20,20,20,20,20,20,20,20,20,20,20,20,20,20,20,20,20,20,20,20,20,20,20,20,20,20,20,20,20,20,20,20,20,20,20,20,20,20,20,20,21,20,20,20,20,20,20,20,20,20,20,20,20,20,20,20,20,20,20,20,20,20,17,17,15,15,16,19,11,17,19,19,17,20,14,8,18,20,20,17,18,18,19,20,18,20,20,20,19,5,16,15,6,13,20,16,14,17,15,0,12,18,19,20,17,20,19,18,20,20,20,20,20,20,20,20,21,20,20,20,20,20,20,20,20,19,19,20,20,20,20,20,20,20,19,21,20,20,20,20,20,20,20,20,20,20,20,20,20,20,20,20,20,20,20,20,20,21,18,20,20,20,19,20,20,20,20,19,20,20,20,20,20,20,20,20,20,20,21,20,20,20,20,20,20,20,19,20,20,20,21,1,20,20,20,20,16,20,19,19,20,21,20,20,20,20,20,20,20,18,20,20,20,20,19,20,20,20,21,18,20,20,20,20,20,20,20,20,18,20,20,20,19,20,20,20,20,20,20,20,20,20,20,20,20,20,20,20,20,20,20,20,12,20,20,20,20,20,20,19,19,20,19,19,21,20,15,18,20,21,20,20,20,20,20,20,20,20,20,20,20,20,20,20,20,20,20,0,20,20,20,20,20,19,19,20,20,17,20,19,19,20,19,20,20,20,20,20,20,20,20,18,18,20,20,22,21,19,20,20,13,20,20,20,20,20,0,20,16,0,19,20,19,18,12,20,19,20,20,20,19,19,20,20,19,20,20,20,20,11,19,20,17,20,20,20,15,20,1,16,20,6,20,20,2,20,19,8,20,16,20,19,20,20,20,20,20,20,20,19,20,20,20,20,19,21,20,20,20,22,21,19,20,20,20,20,21,24,26,24,37,20,16,19,20,20,28,23,15,21,21,30,20,19,19,20,25,20,21,22,20,20,18,36,21,20,18,20,30,33,18,17,20,21,24,21,20,20,24,32,20,20,21,20,20,21,20,20,20,20,20,20,20,20,20,21,20,20,20,20,20,20,20,20,20,20,20,23,20,20,20,20,20,20,20,20,20,20,20,20,20,20,20,20,20,20,20,20,20,20,20,20,20,21,20,20,21,23,20,20,20,20,20,20,20,20,20,20,20,5,20,23,30,17,20,20,20,20,20,20,20,20,20,20,20,20,20,20,19,20,20,20,20,20,20,20,20,20,19,20,20,20,20,20,16,20,20,20,21,21,20,20,20,20,20,20,20,20,17,20,18,18,18,20,21,20,19,22,20,19,18,20,20,19,21,19,20,20,20,20,20,10,14,19,20,20,17,14,20,20,20,18,18,19,20,18,11,18,15,17,19,14,8,12,18,8,20,20,10,20,17,16,0,20,15,15,19,19,15,20,12,15,21,18,16,13,20,15,15,19,20,19,12,17,16,12,17,20,20,20,32,21,20,20,20,20,20,20,21,28,22,20,20,20,25,20,20,20,20,21,20,20,21,23,31,22,20,25,22,29,28,21,24,20,21,20,28,20,20,20,20,20,20,20,20,20,20,20,20,20,20,20,20,20,20,20,20,20,20,20,20,27,20,18,20,20,20,20,20,20,21,28,24,20,25,20,20,20,20,20,20,20,20,20,20,20,19,20,20,19,20,14,17,20,18,20,20,16,20,20,19,13,20,20,20,20,20,20,20,20,19,20,20,20,19,19,20,20,20,20,20,20,20,20,20,19,20,20,18,20,20,18,20,20,20,20,20,20,20,15,20,20,20,20,20,20,20,19,20,20,20,20,20,20,20,20,20,20,20,19,20,20,20,20,20,20,18,20,21,20,20,20,20,19,20,19,20,20,20,20,20,16,20,20,20,20,20,20,20,20,20,19,20,20,20,20,20,20,20,20,18,20,20,20,20,20,20,20,20,20,20,20,20,20,19,20,20,20,20,20,20,17,20,20,20,17,18,19,20,18,20,20,18,17,20,19,20,17,20,21,20,20,20,20,20,18,20,18,21,20,22,20,17,18,20,20,20,20,17,20,18,20,20,20,20,20,19,20,10,20,20,20,20,20,20,20,20,19,20,20,20,14,20,20,20,19,20,20,20,20,20,20,20,20,20,20,19,18,19,20,20,17,20,18,18,14,20,20,20,20,20,20,20,20,16,19,20,20,20,20,20,20,20,12,20,21,9,20,21,20,20,20,20,9,20,20,20,20,20,20,20,20,20,20,20,20,20,20,20,21,20,20,20,20,20,20,20,20,20,20,20,20,20,20,20,20,20,20,20,20,20,20,20,20,20,20,21,20,20,20,20,20,20,20,20,20,20,20,20,20,20,20,20,20,20,20,20,20,20,20,20,20,20,20,20,20,20,20,20,20,20,20,20,20,20,20,20,20,20,20,20,20,20,20,20,20,20,20,20,20,20,20,20,20,20,20,20,20,20,20,20,20,20,20,20,20,20,20,20,20,20,20,20,20,20,20,20,19,20,20,21,19,20,19,20,19,20,20,18,20,20,20,20,20,20,20,20,20,20,20,20,20,20,20,20,20,20,20,20,20,20,20,20,20,20,20,20,20,21,20,20,20,20,20,20,20,20,20,20,20,20,20,20,20,20,20,20,20,20,20,20,20,20,20,20,20,20,20,20,20,20,20,20,20,20,20,20,20,20,20,20,20,20,20,20,20,20,20,20,20,20,20,20,20,20,20,20,20,20,20,20,20,20,20,20,20,20,20,20,20,20,20,20,20,20,20,20,17,20,19,21,20,19,21,19,21,11,20,20,19,20,20,19,20,18,15,22,20,21,18,20,18,20,20,20,18,20,20,20,20,20,20,20,20,20,20,13,18,20,17,8,18,20,19,18,19,20,13,20,20,20,20,20,17,19,19,11,9,5,18,14,12,5,19,18,1,1,14,17,5,16,5,21,15,10,16,7,12,10,15,17,17,20,17,14,17,10,4,16,18,17,6,19,15,11,11,11,11,5,13,8,2,19,8,15,15,16,11,4,21,19,20,20,20,20,19,20,22,20,20,20,20,20,20,20,20,20,20,20,21,20,17,20,20,20,20,20,20,19,20,20,20,20,19,18,20,14,20,20,21,20,19,21,20,20,18,20,20,20,20,20,20,19,20,20,20,20,20,20,20,17,20,19,19,20,20,20,20,19,7,20,19,20,20,20,20,20,20,20,20,20,19,20,20,20,20,21,18,20,20,20,21,20,20,20,20,19,16,20,20,20,20,20,20,20,20,20,20,20,20,20,20,20,20,20,20,20,20,18,20,20,20,20,20,20,20,20,20,20,20,20,20,20,20,20,20,20,20,20,20,20,20,20,20,20,20,20,20,20,20,20,20,20,20,20,20,20,20,20,20,20,20,20,20,19,20,20,21,20,20,20,20,20,20,20,20,20,20,20,20,20,24,20,20,20,20,20,20,20,20,21,20,20,20,20,20,20,20,20,20,20,20,20,20,19,20,20,19,20,20,20,20,20,22,20,20,20,20,20,20,20,20,20,21,20,19,20,20,20,20,20,20,18,20,20,20,20,20,20,20,20,20,20,20,20,20,20,20,20,21,20,20,20,20,20,20,20,20,20,19,20,20,20,19,20,20,21,0,0,20,20,19,20,20,20,20,20,20,20,20,21,20,20,20,20,20,20,20,20,20,20,20,19,19,20,20,21,20,20,20,20,6,20,20,20,20,20,20,19,20,20,20,20,20,20,20,20,19,20,16,20,19,20,20,20,20,21,20,20,20,20,20,20,20,20,20,20,21,20,21,17,10,7,20,20,20,18,18,21,16,20,20,20,17,21,20,20,20,16,20,22,20,20,21,21,20,15,21,20,16,20,13,20,21,20,20,19,20,20,20,21,20,20,20,19,20,20,21,20,20,20,20,20,20,20,19,21,20,20,20,21,20,20,20,20,20,20,20,20,20,20,20,20,20,21,18,20,20,20,20,20,20,20,22,20,20,20,20,20,20,20,20,20,18,20,20,20,20,20,20,20,20,20,20,20,20,20,20,20,20,19,20,20,20,20,20,18,20,6,20,19,20,20,19,18,20,20,19,20,21,18,19,20,10,20,20,20,20,19,19,17,18,9,20,20,20,20,20,20,19,20,20,18,19,20,19,17,20,18,15,15,16,20,22,9,9,6,20,20,20,20,20,20,20,20,20,20,20,20,20,17,20,20,20,20,20,20,20,20,20,19,19,20,20,20,20,20,20,20,20,20,20,20,20,20,20,20,19,20,20,20,20,10,20,19,14,14,20,20,20,20,20,9,20,16,19,20,9,20,11,20,20,20,20,20,20,20,11,20,20,20,20,20,16,20,20,20,20,20,20,20,8,20,20,20,20,20,20,20,20,20,20,20,20,20,20,20,20,20,20,20,20,20,20,20,20,20,20,20,20,20,20,20,20,20,20,20,20,20,20,20,20,20,20,20,20,20,20,20,19,20,20,20,20,20,20,20,20,20,20,20,20,20,20,20,20,20,20,19,20,20,20,20,20,20,20,20,20,19,20,20,20,20,20,20,20,20,20,20,20,20,20,20,20,20,20,20,20,20,20,20,20,20,20,20,20,20,20,20,20,20,13,20,20,20,20,20,20,20,20,20,20,20,20,20,22,20,20,20,20,20,20,23,20,20,20,20,14,20,19,20,20,20,20,20,20,20,20,20,20,20,20,20,19,19,20,20,18,20,20,20,19,16,7,4,20,20,20,20,20,20,20,20,20,13,20,20,20,20,20,20,20,20,20,20,20,20,20,20,20,20,20,20,20,19,20,20,20,19,19,20,20,20,20,20,20,20,20,20,20,2,20,20,20,20,19,20,21,20,20,20,20,19,20,20,20,20,20,20,20,20,20,20,20,20,20,20,20,20,20,20,20,20,20,20,20,20,20,20,20,20,20,20,20,20,20,20,20,20,20,20,20,20,20,20,20,20,20,20,20,21,20,20,20,20,20,20,20,20,20,20,20,20,20,20,20,20,20,20,20,20,20,20,20,20,20,20,20,20,20,20,20,20,20,20,20,20,20,20,20,20,20,20,20,20,20,20,20,20,20,20,20,20,20,16,20,20,20,20,20,20,20,20,20,20,20,20,20,20,20,20,20,20,20,20,20,20,20,20,20,20,20,20,20,20,20,20,22,20,20,20,20,20,20,20,20,20,20,20,20,20,20,20,19,20,20,20,20,20,20,20,20,20,20,20,20,20,20,20,20,20,20,20,20,20,20,20,20,20,20,20,20,20,20,20,20,20,20,20,7,13,20,20,20,7,20,0,18,11,19,0,20,5,19,20,0,3,0,0,20,19,20,19,20,1,4,20,0,0,1,20,19,20,0,10,17,2,20,20,0,19,19,20,14,20,20,20,20,20,20,20,19,20,19,20,20,20,20,19,20,20,20,20,20,19,20,20,20,20,20,16,20,20,20,17,20,20,20,20,20,20,20,20,20,20,16,6,20,20,20,20,20,17,20,0,20,20,20,20,14,17,20,10,10,20,11,18,20,11,20,20,20,11,20,12,20,20,20,20,20,20,20,20,18,20,20,20,17,20,20,20,20,20,19,20,10,20,18,2,20,19,6,12,20,19,20,14,20,20,11,17,20,20,9,20,20,20,13,18,21,20,20,20,19,20,4,20,20,20,20,12,20,19,20,20,21,20,20,20,20,20,20,20,20,17,20,20,20,18,20,14,20,16,17,16,20,21,20,20,20,21,20,19,20,20,20,20,17,20,6,20,20,20,20,18,20,20,20,20,20,20,15,20,20,20,18,16,4,20,20,20,13,20,20,20,20,17,20,11,10,9,21,20,20,9,20,7,20,20,9,20,21,6,20,20,20,5,20,20,20,20,20,20,20,20,4,20,20,20,20,20,20,20,20,20,20,20,20,12,20,20,20,20,15,20,19,21,20,20,7,13,20,20,21,11,12,20,20,20,9,20,20,19,20,7,20,20,20,8,7,20,20,20,19,14,20,20,20,20,20,11,20,20,18,20,20,16,20,10,20,20,15,20,20,4,20,20,20,20,19,20,20,20,20,20,20,8,9,20,20,3,1,6,7,1,4,6,15,17,6,15,20,18,20,20,20,20,20,20,20,20,20,20,20,20,20,20,20,20,20,20,20,20,20,20,20,20,20,20,20,20,20,20,20,20,20,19,20,20,20,20,20,20,20,19,20,20,20,20,19,20,20,20,20,20,20,17,10,17,20,20,20,20,20,20,20,20,20,20,20,20,20,20,20,20,20,20,20,20,20,20,20,20,20,20,20,20,20,20,20,20,20,20,20,20,20,20,20,20,20,20,20,13,20,6,20,20,20,13,19,20,20,20,20,20,20,20,20,20,20,20,20,20,12,20,20,20,20,20,20,20,20,20,20,20,20,20,20,17,20,20,20,20,20,20,20,20,20,20,20,20,20,20,20,20,20,20,20,20,20,20,20,20,20,20,20,20,20,20,20,20,20,20,20,20,20,20,20,20,20,20,20,20,20,20,20,20,20,20,20,20,20,20,20,20,20,20,20,20,20,19,20,20,20,20,20,20,20,20,20,20,20,20,20,20,20,20,20,20,20,20,20,20,20,20,20,20,20,20,20,20,20,2,20,1,4,1,3,4,2,2,3,1,3,0,20,6,3,3,7,4,2,12,10,20,0,1,1,20,5,19,20,11,0,20,19,20,0,4,0,20,0,1,0,12,1,1,20,0,4,18,20,3,20,0,20,18,20,0,0,11,0,8,0,12,20,20,0,1,8,0,0,5,20,3,1,0,20,0,0,2,19,0,0,15,0,9,0,0,5,20,20,20,6,19,20,20,20,20,20,20,20,20,10,20,20,20,19,18,20,20,20,20,20,20,20,19,20,12,20,14,17,20,20,20,20,20,12,20,20,14,20,20,20,20,20,6,20,20,20,20,20,10,10,20,20,20,20,18,20,20,19,18,20,21,12,20,20,20,20,20,20,20,20,20,20,20,20,20,20,21,20,20,20,20,20,20,20,15,20,20,20,20,20,20,20,20,20,20,11,7,20,20,20,18,20,19,20,20,20,20,20,20,7,17,6,5,20,20,20,20,20,4,10,20,20,20,20,20,6,20,20,20,20,20,20,20,12,20,8,3,11,20,20,19,11,20,6,20,20,14,11,20,20,20,14,13,16,20,20,13,11,20,6,20,22,18,5,4,20,16,6,4,8,17,11,19,10,20,11,3,9,20,20,10,20,8,20,8,20,5,3,20,8,20,3,18,6,6,18,5,20,20,15,19,12,12,18,6,20,7,4,20,19,20,20,20,5,21,19,20,20,6,19,20,20,20,19,20,20,20,20,20,20,5,19,19,19,11,20,10,20,20,10,20,20,16,20,20,18,16,20,16,6,19,10,20,20,20,20,20,20,19,18,8,20,20,10,6,5,9,19,11,20,20,10,20,10,13,4,20,9,20,20,8,9,20,20,5,12,20,5,20,6,12,20,5,19,20,9,20,20,9,11,13,18,9,10,13,20,8,8,11,20,16,20,19,9,11,20,9,12,11,14,20,20,18,20,10,14,16,20,20,20,12,13,13,20,20,20,20,20,20,20,20,16,12,20,20,20,20,11,20,9,9,20,20,3,5,12,20,10,14,20,11,10,11,19,11,7,8,20,11,13,16,10,14,20,11,11,9,6,10,14,8,8,10,6,20,6,5,20,12,11,10,6,20,20,20,20,20,20,20,20,6,20,20,20,9,20,9,20,20,20,14,20,9,4,8,5,1,5,6,4,5,6,0,4,3,2,5,3,8,5,2,5,4,5,6,3,5,6,5,6,6,2,6,4,20,20,20,20,20,20,20,20,20,20,20,20,19,20,20,20,19,18,13,8,20,8,8,20,20,20,20,20,20,20,20,20,20,20,20,20,20,13,20,19,12,20,9,9,17,20,16,10,20,8,20,9,20,20,20,12,20,14,11,11,20,17,10,20,13,13,20,20,20,16,20,15,20,6,5,12,20,20,20,20,20,11,15,20,20,16,20,12,17,20,20,20,12,20,20,7,9,20,20,20,12,20,13,18,17,20,20,20,19,20,20,20,20,20,10,20,20,20,20,20,19,20,20,20,20,20,20,20,20,20,20,20,20,19,20,20,20,20,20,20,20,20,16,20,20,20,20,20,20,17,20,20,18,20,20,11,19,20,17,20,20,3,20,20,20,20,20,20,20,17,20,20,20,20,20,15,20,20,14,20,20,20,20,20,20,15,20,20,10,20,20,20,20,0,6,20,17,20,20,20,19,20,20,20,1,20,20,13,20,20,20,20,20,20,21,7,20,20,20,20,20,20,20,20,20,20,20,20,20,20,20,20,20,20,20,20,20,20,20,20,20,20,20,19,20,20,20,20,20,20,20,20,20,20,20,20,20,20,20,20,20,20,20,20,20,20,20,20,20,20,20,20,20,20,20,20,20,20,20,20,19,18,20,20,17,20,20,20,20,20,20,20,13,7,20,20,7,20,20,8,20,20,20,8,19,18,20,20,20,13,10,20,20,18,20,14,19,3,20,4,4,3,5,0,20,0,6,1,1,0,20,20,20,18,20,20,17,17,20,20,20,20,20,20,20,20,19,20,19,20,20,20,20,20,20,17,20,20,18,20,20,20,20,15,19,9,19,19,20,15,0,5,20,20,17,0,14,15,20,19,20,20,20,20,20,20,20,20,20,20,19,20,20,20,20,20,20,20,20,20,20,20,10,8,12,0,10,8,6,20,21,5,9,20,16,16,20,20,17,20,20,18,3,20,13,7,20,12,18,13,8,20,20,20,14,20,10,20,16,20,20,20,0,19,13,20,20,20,11,20,9,20,20,20,10,20,14,4,0,0,0,20,11,0,6,0,0,0,20,20,0,8,3,17,2,9,0,0,0,20,20,18,0,1,7,20,0,0,19,0,0,1,0,0,0,20,20,20,18,3,0,2,0,17,19,12,20,0,21,20,5,19,20,9,18,17,6,7,20,19,19,14,9,11,20,20,8,15,8,9,11,10,9,12,20,20,8,8,20,18,20,20,13,10,13,20,19,20,6,11,10,7,20,20,8,10,8,12,20,8,19,7,7,8,6,12,20,14,20,12,14,20,10,8,8,18,9,20,10,9,11,19,8,7,11,5,20,12,20,5,10,7,12,12,20,19,6,20,6,7,6,20,5,7,20,20,6,20,7,5,20,9,6,9,4,8,10,7,20,5,10,5,14,4,6,4,20,7,20,13,7,8,6,8,9,20,9,13,8,6,8,1,5,5,11,8,5,4,3,4,2,7,3,7,5,9,19,1,6,3,3,1,3,7,19,5,3,20,20,20,4,0,20,13,10,16,20,4,20,8,3,14,7,4,3,7,8,4,19,20,20,10,15,7,7,13,11,6,5,5,6,6,5,6,7,8,4,4,8,7,6,9,7,6,6,7,20,4,7,5,19,9,3,18,4,5,6,13,9,0,11,4,20,9,14,12,9,16,0,0,0,19,10,3,3,2,0,7,14,12,0,14,9,1,19,9,9,20,5,3,11,0,19,7,10,9,19,17,1,19,19,20,9,16,2,11,19,21,9,8,11,19,6,12,9,5,14,19,11,20,16,20,20,16,0,19,16,9,18,16,20,20,16,20,1,8,18,1,5,7,18,16,14,24,16,9,20,6,20,6,6,5,0,11,14,7,22,8,20,5,16,5,8,18,3,15,7,12,5,9,17,0,16,19,21,11,20,17,15,8,16,16,4,20,9,3,4,2,7,11,20,20,0,16,14,17,13,7,1,21,17,0,21,11,20,20,20,19,9,13,0,6,20,20,0,18,11,5,19,1,4,7,15,8,20,15,17,10,11,10,15,20,12,20,20,18,8,13,19,20,10,19,10,9,18,10,19,18,12,18,18,16,14,13,9,0,15,3,20,20,10,15,0,4,14,11,3,15,0,21,15,10,16,12,18,8,20,18,6,2,10,7,12,10,14,14,6,11,13,16,0,5,0,9,7,15,20,14,0,8,0,15,19,4,2,11,16,13,18,20,4,17,20,0,12,5,6,0,15,12,20,12,12,20,2,17,14,16,8,19,10,20,10,2,0,7,7,3,11,20,20,3,7,16,15,1,0,17,1,15,14,10,10,5,18,1,11,20,18,0,21,10,1,0,20,9,13,18,16,15,10,21,1,4,18,14,15,6,10,12,20,20,20,9,0,17,18,9,0,16,19,20,20,20,14,21,0,18,15,20,20,16,17,18,18,19,20,18,17,6,6,19,10,8,0,20,0,22,0,20,12,13,16,7,20,20,0,11,19,19,19,21,19,20,13,11,20,19,16,19,20,20,20,15,14,13,14,5,15,19,9,4,14,4,19,20,7,5,12,19,20,20,10,10,19,11,17,0,8,8,4,1,1,5,3,1,0,1,2,1,20,0,1,1,14,0,0,2,7,1,0,7,3,2,2,1,3,1,2,1,0,3,20,2,1,0,2,0,0,0,0,4,1,1,2,0,0,1,0,5,0,9,1,3,2,6,1,8,0,0,0,0,5,1,1,0,0,3,1,6,0,1,2,3,1,1,0,0,0,0,3,0,0,2,0,0,2,1,3,0,0,1,0,2,20,1,0,0,16,1,0,0,18,0,0,0,0,0,1,0,0,12,12,12,9,8,11,3,11,12,12,12,10,11,5,10,10,12,1,8,3,12,9,10,12,12,12,12,12,7,0,1,11,12,12,0,3,4,12,0,4,9,12,12,6,8,12,12,12,0,12,12,12,12,12,0,7,8,10,9,12,6,12,8,7,11,6,4,1,2,12,4,2,0,7,12,9,9,1,2,7,8,3,3,0,8,10,10,4,6,12,6,10,6,11,12,11,12,8,2,7,12,8,12,12,12,12,11,12,11,12,12,0,5,7,12,2,8,12,12,12,12,12,12,8,1,12,0,6,9,0,7,12,10,10,0,12,12,2,12,12,9,5,0,4,1,4,6,12,3,0,6,0,0,4,11,2,12,8,6,4,12,10,5,6,12,4,11,12,11,11,12,12,12,12,12,1,12,8,9,10,12,12,10,11,11,12,11,12,12,10,12,12,12,0,12,11,1,12,11,9,1,3,9,12,1,5,1,10,0,12,12,12,0,0,12,1,4,0,1,0,6,0,20,20,18,20,18,20,20,20,18,19,20,20,20,19,20,20,20,20,20,20,20,20,20,20,20,20,20,20,18,20,20,20,20,20,20,20,20,20,20,20,20,20,20,20,20,20,19,20,20,20,20,20,6,20,19,20,20,20,20,20,20,20,20,20,20,20,18,20,20,20,20,20,20,20,19,20,20,20,20,20,20,20,20,17,20,20,20,20,20,20,20,20,20,17,20,20,20,20,20,20,20,20,20,19,20,20,20,17,20,20,20,20,20,20,20,20,20,20,20,20,21,19,20,20,20,20,18,20,20,20,20,19,20,20,20,20,20,20,20,20,20,20,20,20,20,20,20,20,20,20,20,20,20,20,20,20,20,20,20,20,20,20,20,20,20,20,20,20,20,20,20,20,20,20,20,20,20,20,20,20,20,20,20,20,20,20,20,20,20,20,20,20,20,20,20,20,20,20,20,20,20,20,20,20,20,20,20,20,20,20,20,20,20,20,20,20,20,6,20,20,20,20,20,20,20,20,20,20,20,20,20,20,20,20,20,20,20,20,20,20,20,20,20,20,20,20,20,20,20,19,20,20,20,20,20,20,20,20,20,20,20,20,20,20,20,20,20,20,20,20,20,20,20,20,20,20,20,20,20,20,20,20,20,21,20,20,20,20,15,20,20,17,20,17,19,21,20,20,17,20,20,19,20,18,20,19,18,19,20,19,20,18,20,16,19,19,21,20,20,20,20,20,20,20,20,19,19,20,19,20,20,20,21,20,14,12,19,19,19,20,20,20,20,19,18,20,20,20,20,20,20,17,20,21,19,20,20,20,20,20,20,20,20,20,20,20,20,20,20,20,20,19,19,20,19,20,20,20,20,20,21,17,20,20,20,21,18,20,16,19,20,19,19,20,20,20,20,20,20,20,20,20,20,20,20,20,20,20,19,20,20,20,20,20,19,20,20,20,20,20,20,20,20,20,20,20,20,20,20,20,20,20,20,20,20,20,20,20,20,20,20,20,20,20,9,12,12,16,19,1,20,19,16,19,20,17,20,4,12,20,20,20,20,14,21,20,16,20,17,20,18,20,20,19,20,16,14,15,18,13,21,20,20,20,20,18,19,17,19,18,20,19,17,6,18,20,18,1,20,20,11,20,20,15,17,20,19,20,20,17,16,19,20,20,20,20,15,20,19,20,20,20,20,19,15,19,20,20,19,19,21,19,14,14,20,18,19,0,20,17,20,6,20,20,20,20,20,20,20,13,20,20,20,20,20,20,20,20,2,20,20,19,13,19,17,20,18,19,20,18,14,17,0,20,16,18,16,20,20,20,19,20,19,20,19,20,16,20,20,5,19,19,19,20,20,17,20,20,20,21,19,19,19,20,19,19,18,17,19,18,18,20,20,8,16,20,20,14,19,18,18,18,20,20,21,18,11,19,20,20,10,20,20,7,19,20,20,20,10,19,18,19,18,17,20,19,19,20,17,20,20,20,20,20,4,12,21,18,10,18,20,18,2,18,19,6,19,14,19,19,20,19,20,19,20,19,20,3,20,20,19,20,20,18,19,3,3,17,20,20,17,20,19,20,20,20,21,18,0,20,0,16,20,0,11,17,13,20,20,1,20,0,17,20,20,20,1,20,16,18,16,18,1,20,20,20,11,0,0,0,17,13,12,20,18,1,21,17,20,20,18,19,20,6,16,20,16,15,19,14,16,17,20,21,19,2,9,20,20,19,13,5,20,10,20,15,19,9,20,9,15,15,20,15,12,14,14,16,8,11,17,18,16,17,13,13,15,18,14,11,19,14,14,17,13,5,20,18,0,15,15,19,12,19,14,19,17,20,17,16,20,16,13,16,5,19,16,20,6,19,19,17,15,19,19,19,18,20,20,20,18,20,20,16,19,20,20,20,15,15,16,15,17,20,13,13,13,19,17,20,19,13,19,18,19,18,8,4,20,7,20,17,19,20,20,20,20,13,12,16,17,18,20,20,19,20,19,20,20,20,18,20,19,20,20,19,20,20,20,18,19,20,20,20,21,19,19,20,19,19,1,20,20,20,20,19,20,19,19,19,11,20,20,20,20,20,20,20,20,20,20,20,16,8,20,20,20,20,20,20,20,20,20,20,20,20,20,18,20,20,20,20,20,20,20,20,20,20,20,0,20,20,20,19,15,20,20,19,20,20,20,18,20,20,19,20,20,19,18,18,19,12,19,19,20,20,20,20,12,20,20,20,20,20,20,20,20,20,18,20,20,16,19,19,20,19,20,20,20,20,19,19,14,20,21,19,20,20,18,20,20,17,19,20,17
PSP_neg,0,0,0,0,1,1,0,0,0,0,0,0,0,2,0,0,0,0,0,0,0,0,0,0,0,9,0,0,0,0,0,0,0,1,0,0,1,0,0,0,0,0,0,0,0,0,1,0,0,1,0,2,0,1,0,0,0,0,5,0,0,0,0,1,6,0,3,0,11,0,1,0,4,0,0,0,0,1,3,0,1,0,7,0,0,2,4,0,0,0,0,0,5,0,0,5,0,0,0,0,1,0,0,2,3,0,0,0,0,0,0,0,0,0,14,2,0,0,6,0,0,3,1,0,9,0,0,7,0,0,13,7,0,0,0,9,0,1,1,0,0,0,0,0,0,0,0,0,0,0,0,0,0,0,0,0,0,11,0,0,0,0,0,0,0,0,0,0,0,0,0,0,0,0,5,0,0,0,0,8,0,0,0,0,0,0,0,0,0,0,0,0,0,0,0,0,0,0,0,0,0,0,0,0,0,0,0,4,0,0,0,0,0,0,0,0,0,0,0,0,0,0,0,5,0,0,0,0,0,20,0,0,0,0,0,0,0,0,0,0,0,0,0,0,0,0,0,0,0,0,0,0,0,0,0,0,0,1,0,0,0,0,0,0,0,0,0,0,1,0,0,0,0,0,0,0,0,0,0,0,0,0,0,0,0,0,0,0,0,0,0,0,0,0,0,0,0,0,0,0,0,0,0,0,0,0,0,0,0,0,0,0,0,0,0,0,0,0,0,0,0,0,0,0,0,0,0,0,0,0,0,0,0,0,0,0,0,0,0,0,0,0,0,0,0,0,0,0,0,0,0,0,0,0,0,0,0,0,0,0,0,0,0,0,0,0,0,2,4,0,0,0,0,0,0,0,0,0,0,0,0,0,0,0,0,0,0,0,0,0,0,0,0,0,0,0,0,0,0,0,0,0,0,0,0,0,0,0,0,0,0,0,0,0,0,0,0,0,0,2,0,0,0,0,0,0,0,0,0,0,0,0,0,0,0,0,0,0,0,0,3,0,0,0,0,0,0,0,0,0,0,0,0,0,0,0,0,0,0,0,0,0,0,0,0,0,0,0,0,0,0,0,0,0,0,0,0,0,0,0,0,0,0,4,1,0,0,0,0,0,0,0,0,0,0,0,0,0,0,0,0,0,0,0,0,0,0,0,0,0,0,0,0,0,0,0,0,0,0,0,0,0,0,0,0,0,0,0,0,0,0,0,0,0,0,0,0,0,0,0,0,0,0,0,0,0,0,0,0,0,0,0,0,0,0,0,0,0,0,0,0,0,0,0,0,0,0,0,0,0,0,0,0,0,0,0,0,0,0,0,0,0,0,0,0,0,0,0,0,0,0,0,0,0,0,0,0,0,0,0,0,0,0,0,0,0,0,0,0,0,0,0,0,0,0,0,0,0,0,0,0,0,0,1,0,0,0,0,0,0,0,0,0,0,0,0,0,0,0,0,14,0,0,0,0,0,0,0,0,0,0,0,0,0,0,0,0,0,0,0,0,0,0,0,1,0,0,0,0,0,0,2,0,0,0,0,3,0,0,4,0,0,0,0,6,0,0,0,4,0,0,9,0,0,0,0,0,0,0,0,0,0,0,0,0,1,1,0,0,0,0,1,3,0,5,0,0,1,0,0,1,1,1,0,0,0,0,0,0,0,7,0,0,0,0,0,0,0,0,0,0,0,0,0,0,0,0,0,0,6,3,0,3,0,0,0,0,0,0,0,0,0,0,0,0,0,0,0,0,0,0,0,0,0,0,0,0,0,0,0,0,0,0,0,0,0,0,0,0,0,0,0,0,0,0,0,0,0,0,0,0,0,5,0,0,0,0,0,0,6,2,0,0,0,0,0,0,1,0,0,2,0,0,0,0,0,0,1,1,0,0,8,1,1,0,0,0,9,1,0,0,0,0,3,1,3,0,0,2,3,0,4,0,2,0,0,0,0,0,2,0,0,0,0,0,3,1,0,0,0,0,2,9,5,1,13,4,6,3,3,8,0,0,0,0,0,0,0,0,0,0,0,0,0,0,0,0,0,0,2,0,0,0,0,0,0,0,0,0,1,0,1,0,0,0,0,0,0,0,0,0,0,0,0,0,0,0,0,0,0,0,0,8,1,0,0,0,0,0,0,0,0,0,0,0,0,0,0,0,0,0,0,0,0,0,0,0,0,0,0,0,0,0,0,0,0,0,0,0,0,0,0,0,0,0,0,0,0,0,0,0,0,0,0,0,0,0,0,0,0,0,0,0,0,0,0,0,0,0,0,0,0,0,0,0,0,0,0,0,0,0,0,0,0,0,0,0,0,0,0,0,0,0,0,0,0,0,0,0,1,0,0,0,0,0,0,0,0,0,0,0,0,0,0,0,0,0,0,0,0,0,0,0,0,0,1,0,1,0,0,0,0,0,0,9,0,0,0,0,0,0,0,0,0,0,0,0,0,0,0,0,0,0,0,0,0,0,0,0,0,0,0,0,0,0,0,0,0,0,0,0,0,0,0,0,0,0,0,0,0,0,0,0,0,0,0,0,0,0,0,0,0,0,0,0,0,0,0,0,0,0,0,0,0,0,0,0,0,0,0,0,0,0,0,0,0,0,0,0,0,0,0,0,0,0,0,0,0,0,0,0,0,0,0,0,0,0,0,0,0,0,0,0,0,0,0,0,0,0,0,0,0,0,0,0,0,0,0,0,0,0,0,0,0,0,0,0,0,0,0,0,0,0,0,0,0,0,0,0,0,0,0,0,0,0,0,0,1,0,0,0,0,0,0,0,0,0,0,0,0,0,0,0,0,0,0,0,0,0,0,0,0,0,0,0,0,0,0,0,0,0,0,5,0,0,0,0,1,0,0,0,0,0,0,0,0,0,0,0,0,0,0,0,0,0,0,0,0,0,0,0,0,0,0,0,0,0,0,0,0,0,0,0,0,0,0,0,0,1,0,0,0,0,0,0,0,0,0,0,0,0,0,0,0,0,0,0,0,0,0,0,0,0,0,0,0,0,0,0,0,0,0,0,0,1,0,0,0,0,0,0,0,0,0,0,0,0,0,0,0,0,0,0,0,0,0,0,0,0,0,0,0,0,0,0,0,0,0,0,0,0,0,0,0,0,0,0,0,0,0,0,0,0,0,0,0,0,0,0,0,0,0,0,0,0,0,0,0,0,0,0,0,0,0,0,0,0,0,0,0,0,0,0,0,0,0,0,0,0,0,0,0,0,0,0,0,0,0,0,0,0,0,0,0,0,0,0,0,0,0,0,0,0,0,0,0,0,0,0,0,0,0,0,0,0,0,0,0,0,0,0,0,0,0,0,0,0,0,0,0,0,0,0,0,10,0,0,0,0,0,0,0,0,0,0,0,0,0,0,0,0,0,0,0,0,0,0,0,0,0,0,0,0,0,0,0,0,1,0,0,0,0,0,0,0,0,0,0,0,0,0,0,0,0,0,0,0,0,0,0,0,0,0,0,0,0,0,0,0,0,0,0,0,0,0,0,0,0,0,0,0,0,0,0,0,0,0,0,0,0,0,1,0,0,0,0,0,0,0,0,0,0,0,0,0,0,0,0,0,0,0,0,0,0,0,0,1,0,0,0,0,0,0,0,0,0,0,0,0,0,0,0,0,0,0,0,0,0,0,0,0,0,0,0,0,0,0,0,0,0,0,0,0,0,0,0,0,0,0,0,0,0,0,0,0,0,0,0,0,0,0,0,0,0,0,0,0,0,0,0,0,0,0,0,0,0,0,0,0,0,0,0,0,0,0,0,0,0,0,0,0,0,0,0,0,0,0,0,0,0,0,0,0,0,0,0,0,0,0,0,0,0,0,0,0,0,0,0,0,0,0,0,0,0,0,0,0,0,0,0,0,0,0,0,0,0,0,0,0,0,0,0,0,0,0,0,0,0,0,0,0,0,0,0,0,0,0,0,0,0,0,0,0,0,0,0,0,0,0,0,0,0,0,0,0,0,0,0,0,0,0,0,0,0,0,0,0,0,0,0,0,0,0,0,0,0,0,0,0,0,0,0,0,0,0,0,0,0,0,0,0,0,0,0,0,0,0,0,0,0,0,0,0,0,0,0,0,0,0,0,0,0,0,0,0,0,0,0,0,0,0,0,0,0,0,0,0,0,0,0,0,0,0,0,0,0,0,0,0,0,0,0,0,0,0,0,0,0,0,0,0,0,0,0,0,0,0,0,0,0,0,0,0,0,0,0,0,0,0,0,0,0,0,7,0,0,0,0,0,0,0,0,0,0,0,0,0,0,0,0,0,0,0,0,0,0,0,0,0,0,0,0,0,0,0,0,0,0,0,0,0,0,0,0,0,0,0,0,0,0,0,0,0,0,0,0,0,0,0,0,0,5,0,0,0,0,0,0,0,0,0,0,0,0,0,0,0,0,0,0,0,0,0,0,0,0,0,0,0,0,0,0,0,0,0,0,0,0,0,0,0,0,0,0,0,0,0,0,0,0,0,0,0,0,0,0,0,0,0,0,0,0,0,0,0,0,0,0,0,0,0,0,0,0,0,0,0,0,0,0,0,0,0,0,0,0,0,0,0,0,0,0,0,0,0,0,0,0,0,0,0,0,0,0,0,0,0,0,0,0,0,0,0,0,0,0,0,0,0,0,0,0,0,0,0,0,0,0,0,0,0,0,0,0,0,0,0,0,0,0,0,0,0,0,0,0,0,0,0,0,0,0,0,0,0,0,0,0,0,0,0,0,0,0,0,0,0,0,0,0,0,0,0,0,0,0,0,0,0,0,0,0,0,0,0,0,0,0,0,0,0,0,0,0,0,0,0,0,0,0,0,0,0,0,0,0,0,0,0,0,0,0,0,0,0,0,0,0,0,0,0,0,0,0,0,0,0,0,0,0,0,0,0,0,0,0,0,0,0,0,0,0,0,0,0,0,0,0,0,0,0,0,0,0,0,0,0,0,0,0,0,0,0,0,0,0,0,0,0,0,0,0,0,0,0,0,0,0,0,0,0,0,0,0,0,0,0,0,0,0,0,0,0,0,0,0,0,0,0,0,0,0,0,0,0,0,0,0,0,0,0,0,0,11,0,0,0,0,0,0,0,0,0,0,0,0,1,0,0,0,0,0,0,0,0,0,0,0,0,0,0,0,0,0,0,0,0,0,1,0,0,0,0,2,0,0,0,0,0,0,0,0,1,0,0,0,0,0,0,0,0,0,0,0,0,0,0,0,0,0,0,0,0,0,0,0,0,0,0,0,0,0,0,0,0,0,0,0,0,0,0,0,0,0,0,0,0,0,0,0,0,0,0,0,0,0,0,0,0,0,0,0,0,0,0,0,0,0,0,0,0,0,0,0,0,0,0,0,0,0,0,0,0,0,0,0,0,0,0,0,0,0,0,0,0,0,0,0,0,0,0,0,0,0,0,0,0,0,0,0,0,0,0,0,0,0,0,0,0,0,0,0,0,0,0,0,0,0,0,0,0,0,0,0,0,0,0,0,0,0,0,0,0,0,0,0,0,0,0,0,0,0,0,0,0,0,0,0,0,0,0,0,0,0,0,0,0,0,0,0,0,0,0,0,0,0,0,0,0,0,0,0,0,0,0,0,0,0,0,0,0,0,0,0,0,0,0,0,0,0,0,0,0,0,0,0,0,0,0,0,0,0,2,0,0,0,0,0,0,0,0,0,0,0,0,0,0,0,0,0,0,0,0,0,0,0,0,0,0,0,0,0,0,0,0,0,0,0,0,0,0,0,0,0,0,0,0,0,0,0,0,0,0,0,0,0,0,0,0,0,0,0,0,0,0,0,2,0,0,0,0,0,0,0,0,0,0,0,0,0,0,0,0,0,0,0,0,0,0,0,0,0,0,0,0,0,14,0,0,0,0,0,0,0,0,0,0,0,0,0,0,0,0,0,0,0,0,0,0,0,0,0,0,0,0,0,0,0,0,0,0,0,0,0,0,0,0,0,0,0,0,0,0,0,0,0,0,0,0,0,0,0,0,0,0,0,0,0,0,0,0,0,0,0,0,0,0,0,0,0,0,0,0,0,0,0,0,0,0,0,0,0,0,0,0,0,0,0,0,0,0,0,0,0,0,0,0,0,0,0,0,0,0,0,0,0,0,0,0,0,0,0,0,0,0,0,0,0,0,0,0,0,0,0,0,0,0,0,0,0,0,0,0,0,0,0,0,0,0,0,0,0,0,0,0,0,0,0,0,0,0,0,0,0,0,0,0,0,0,0,0,0,0,0,0,0,0,0,1,0,0,0,0,0,0,0,0,0,0,0,0,0,0,0,0,0,0,0,0,0,0,0,0,0,0,0,0,0,0,0,0,0,0,0,0,0,0,0,0,0,0,0,0,0,0,0,0,0,0,0,0,0,0,0,0,0,0,0,0,0,0,0,0,0,0,0,0,0,0,0,0,0,0,0,0,0,0,4,0,0,2,5,0,0,0,0,0,11,0,2,0,0,10,0,9,0,0,0,0,0,0,0,8,0,0,0,0,0,2,0,0,0,0,0,0,0,12,0,0,0,0,0,0,0,0,0,0,0,0,0,0,0,0,0,0,0,0,0,0,0,0,0,0,0,0,0,0,0,0,0,0,0,0,0,0,0,0,0,0,0,0,0,0,0,0,0,0,0,0,0,0,0,0,0,0,0,0,0,0,0,0,0,0,0,0,0,0,0,0,0,0,0,0,0,0,0,0,0,0,0,0,0,0,0,0,0,0,0,0,0,0,0,0,0,0,0,0,0,0,0,0,0,0,0,0,0,0,0,0,0,0,0,0,0,0,0,0,0,0,0,0,0,0,0,0,0,0,0,0,0,0,0,0,0,0,0,0,0,0,0,0,0,0,0,0,0,0,0,0,0,0,0,0,0,0,0,0,0,13,13,0,0,0,0,0,0,0,0,0,6,0,0,0,0,0,0,0,0,0,0,0,0,0,0,0,0,0,0,0,0,0,0,0,0,0,0,0,0,0,0,1,0,0,0,0,13,0,0,0,0,0,0,0,0,0,0,0,0,0,0,0,0,0,0,0,0,0,0,0,0,0,0,0,0,0,0,0,0,0,0,0,0,0,0,0,0,0,0,0,0,0,0,0,0,0,0,0,0,0,0,0,0,0,0,0,0,0,0,0,0,0,0,0,0,0,0,0,0,0,0,0,0,0,0,0,0,0,0,0,0,0,0,0,0,0,0,0,0,0,0,0,0,0,0,0,0,0,0,0,0,0,0,0,0,0,0,0,0,0,0,0,0,0,0,0,0,0,0,0,0,0,0,0,0,0,0,0,0,0,0,0,0,0,0,0,0,0,0,0,0,0,0,0,0,0,0,0,0,0,0,0,0,0,0,0,0,0,0,0,0,0,0,0,0,0,0,0,0,0,0,0,0,0,0,0,0,0,0,0,0,0,0,0,0,0,0,0,0,0,0,0,0,0,0,2,0,0,0,0,0,0,0,0,0,0,0,0,0,0,0,0,0,0,0,0,0,0,0,0,0,0,0,0,0,0,0,0,0,0,0,0,0,0,0,0,0,0,0,0,0,0,0,0,0,0,0,0,0,0,0,0,0,0,0,0,0,0,0,0,0,0,0,0,0,0,0,0,0,0,0,0,0,0,0,0,0,0,0,0,0,0,3,0,0,0,0,0,0,0,7,0,0,0,0,0,0,0,0,0,0,0,0,0,0,0,0,0,0,0,0,0,0,0,0,0,0,0,0,0,0,0,0,0,0,0,0,0,0,0,0,0,0,0,0,0,0,0,0,0,0,0,0,0,0,0,0,0,0,0,0,0,0,0,0,0,0,0,0,0,0,0,0,0,0,0,0,0,0,0,0,0,0,0,0,0,0,0,0,0,0,0,0,0,0,0,0,0,0,0,0,0,0,0,0,0,0,0,0,0,0,0,0,0,0,0,0,0,0,0,0,0,0,0,0,0,0,0,0,0,0,0,0,0,0,0,0,0,0,0,0,0,0,0,0,0,0,0,0,0,0,0,0,0,0,0,0,0,0,0,0,0,0,0,0,0,0,0,0,0,0,0,0,0,0,0,0,0,0,0,0,0,0,0,0,0,0,0,0,0,0,0,0,0,0,0,0,0,0,0,0,0,0,0,0,0,0,0,0,0,0,0,0,0,0,0,0,0,0,0,0,0,0,0,0,0,0,0,0,0,0,0,0,0,0,0,0,0,0,0,0,0,0,0,0,0,0,0,0,0,0,0,0,0,0,0,0,0,0,0,0,0,0,0,0,0,0,0,0,0,0,0,0,0,0,0,0,0,0,0,0,0,0,0,0,0,0,0,0,0,0,0,0,0,0,0,0,0,0,0,0,0,0,0,0,0,0,0,0,0,0,0,0,0,0,0,0,0,0,0,0,0,0,0,0,0,0,0,0,0,0,0,0,0,0,0,0,0,0,0,0,0,0,0,0,0,0,0,0,0,0,0,0,0,0,0,0,0,0,0,0,0,0,0,0,0,0,0,0,0,0,0,0,0,0,0,0,0,0,0,0,0,0,0,0,0,0,0,0,0,0,0,0,0,0,0,0,0,0,0,0,0,0,0,0,0,0,0,0,0,0,0,0,0,0,0,0,0,0,0,0,0,0,0,0,0,0,0,0,0,0,0,0,0,0,0,0,0,0,0,0,0,0,0,0,0,0,0,0,0,0,0,0,0,0,0,0,0,0,0,0,0,0,0,0,0,0,0,0,0,0,0,0,0,0,0,0,0,0,0,0,0,0,0,0,0,0,0,0,0,0,0,0,0,0,0,0,0,3,0,2,10,6,6,2,5,10,7,9,8,7,0,0,10,4,0,10,4,3,0,0,4,5,0,0,0,0,0,0,0,0,0,0,2,0,0,0,2,0,2,0,0,4,0,0,0,0,0,0,0,6,0,0,0,0,1,0,0,0,0,0,0,0,0,0,1,0,0,0,0,0,0,0,0,0,0,0,0,0,0,0,0,0,0,0,0,0,0,0,0,0,0,0,0,0,0,0,0,0,0,0,0,0,0,0,0,0,0,0,0,0,0,0,0,0,0,0,0,0,0,0,0,0,0,0,0,0,0,0,0,0,0,0,0,0,0,0,0,0,0,0,0,0,0,0,0,0,0,0,0,0,0,0,0,0,0,0,0,0,0,0,0,0,0,0,0,0,0,0,0,0,0,0,0,0,0,0,0,0,0,0,0,0,0,0,0,0,0,0,0,0,0,0,0,0,0,0,0,0,0,0,0,0,0,0,0,0,0,0,0,0,0,0,0,0,0,0,0,0,0,0,0,0,0,0,0,0,0,0,0,0,0,0,0,0,0,0,0,0,0,0,0,0,0,0,0,0,0,0,0,0,0,0,0,0,0,0,0,0,0,0,0,0,0,0,0,0,0,0,0,0,0,0,0,0,0,0,0,0,0,0,0,0,0,0,0,0,0,0,0,0,0,0,0,0,0,0,0,0,0,0,0,0,0,0,0,0,0,0,0,0,0,0,0,0,0,0,0,0,0,0,0,0,0,0,0,0,0,0,0,0,0,0,0,0,0,0,0,0,0,0,0,0,0,0,0,0,0,0,0,0,0,0,0,0,0,0,0,0,0,0,0,0,0,0,0,0,0,0,0,0,0,0,0,0,0,0,0,0,0,0,0,0,0,0,0,0,0,0,0,0,0,0,0,0,0,0,0,0,0,0,0,0,0,0,0,0,0,0,0,0,0,0,0,0,0,0,0,0,0,0,0,0,0,0,0,0,0,0,0,0,0,0,0,0,0,0,0,0,0,0,0,0,0,0,0,0,0,0,0,0,0,0,0,0,0,0,0,0,0,0,0,0,0,0,0,0,0,0,0,0,0,0,0,0,0,0,0,0,0,0,0,0,0,0,0,0,0,0,0,0,0,0,0,0,0,0,0,0,0,0,0,0,0,0,0,0,0,0,0,0,0,0,0,0,0,0,0,0,0,0,0,0,0,1,0,0,1,0,0,0,0,0,0,0,0,0,0,0,0,0,0,0,0,0,0,0,0,0,0,0,0,0,0,0,0,0,0,0,0,0,0,0,0,0,0,0,0,0,0,0,0,0,0,0,0,0,0,0,0,0,0,0,0,0,0,0,0,0,0,0,0,0,0,0,0,0,0,0,0,0,0,0,0,0,0,0,1,0,0,0,0,0,0,0,0,0,0,0,0,0,0,0,0,0,0,0,0,0,0,0,0,0,0,0,0,0,0,0,0,0,0,0,0,0,0,0,0,0,0,0,0,0,0,0,0,0,0,0,0,0,0,0,0,0,0,0,0,0,0,0,0,0,0,0,0,0,0,0,0,0,0,0,0,0,0,0,0,0,0,0,0,0,0,0,0,0,0,0,0,0,0,0,0,0,0,0,0,0,0,0,0,0,0,0,0,0,0,0,0,0,0,0,0,0,0,0,0,0,0,0,0,0,0,0,0,0,0,0,0,0,0,0,0,0,0,0,0,0,0,0,0,0,0,0,0,0,0,0,0,0,0,0,0,0,0,0,0,0,0,0,0,0,0,0,0,0,0,0,0,0,0,0,0,0,0,0,0,0,0,0,0,0,0,0,0,0,0,0,0,0,0,0,0,0,0,0,0,0,0,0,0,0,0,0,0,0,0,0,0,0,0,0,0,0,0,0,0,0,0,0,0,0,0,0,0,0,0,0,0,0,0,0,0,0,0,0,0,0,0,0,0,0,0,0,0,0,0,0,0,0,0,0,2,0,0,0,0,0,0,0,2,0,0,0,0,0,0,0,0,0,0,0,0,0,0,0,0,0,0,0,0,0,0,0,0,0,0,0,0,0,0,0,0,0,0,0,0,0,4,0,0,0,0,0,0,0,0,0,0,0,0,0,0,0,0,0,0,0,0,0,0,0,0,0,0,0,0,0,6,0,0,0,0,0,0,0,0,0,0,0,0,0,0,0,0,0,0,0,0,0,0,0,0,0,0,0,0,1,0,0,0,0,0,0,0,0,0,0,0,0,0,0,0,0,0,0,0,0,0,0,0,0,0,4,0,0,7,0,10,2,0,0,0,0,0,0,0,0,0,1,0,5,0,0,0,4,0,0,0,5,6,0,3,7,0,0,1,6,0,0,0,0,2,8,0,3,0,0,0,0,1,0,0,0,0,0,0,0,0,0,0,0,0,0,0,0,0,0,0,0,0,0,0,0,0,0,0,0,0,0,0,0,0,0,0,0,0,0,0,0,0,0,0,0,0,0,0,0,0,2,0,0,0,0,0,0,0,0,2,0,0,0,0,0,0,0,0,0,0,0,0,0,0,0,0,1,0,0,5,0,0,0,0,0,0,0,0,0,0,1,0,1,0,0,0,0,0,0,0,0,0,0,0,0,0,0,0,0,0,0,0,0,0,0,0,0,0,0,0,0,0,0,0,0,0,0,0,0,0,0,0,0,0,0,0,0,0,0,0,0,0,0,0,0,0,0,0,0,0,0,0,0,0,0,0,0,0,0,0,0,0,0,0,0,0,0,0,0,0,0,0,0,0,0,0,0,0,0,0,0,0,0,0,0,0,0,0,0,0,0,0,0,0,0,0,0,0,0,0,0,0,0,0,0,0,0,0,0,0,0,2,0,1,0,1,0,0,0,0,0,0,0,21,10,0,0,0,0,0,1,0,0,8,0,0,0,0,1,0,16,1,0,0,11,0,0,1,0,0,0,0,0,0,0,3,0,1,1,0,0,0,3,0,0,0,3,0,5,0,0,0,0,0,0,0,0,0,0,0,0,0,0,0,0,0,0,0,18,0,12,0,0,0,0,0,0,0,5,0,0,6,0,0,0,0,0,0,0,1,0,0,0,1,0,0,7,0,0,0,0,0,0,0,1,1,2,0,0,0,1,0,1,0,0,0,0,0,0,0,0,0,0,0,0,0,0,0,0,0,0,0,0,3,0,0,18,0,1,0,0,0,0,0,0,16,0,0,0,0,0,0,0,0,3,0,0,0,1,0,0,0,0,0,0,0,0,0,0,1,0,0,0,0,0,0,0,0,0,0,0,3,0,0,0,0,0,1,0,0,0,0,2,0,0,0,0,0,0,20,0,0,0,0,1,0,18,0,0,0,0,0,4,0,0,0,0,0,0,0,0,0,0,1,0,0,0,0,0,0,0,0,0,0,19,0,1,0,0,0,0,0,20,0,20,0,0,0,0,0,0,0,0,0,3,0,0,3,0,1,0,20,0,0,0,0,1,0,0,0,0,0,0,0,0,0,0,0,0,0,0,0,0,0,0,1,0,0,0,0,2,0,0,0,0,0,0,0,0,0,0,0,0,18,0,0,1,18,0,0,0,0,0,1,0,0,0,1,0,0,0,3,0,0,0,0,0,0,20,0,0,0,20,0,0,0,0,0,0,0,5,0,0,0,0,0,0,0,0,0,0,0,0,1,1,0,0,1,0,0,20,0,1,0,0,0,3,0,0,0,20,0,0,0,0,0,0,0,0,0,0,0,0,0,0,0,0,0,0,0,0,6,1,0,0,2,0,0,0,0,1,0,0,2,0,0,0,0,0,0,0,20,0,4,1,20,17,14,17,4,17,18,6,18,0,14,20,20,2,19,20,12,0,1,20,0,13,3,8,5,14,13,1,5,20,6,3,0,11,20,4,18,20,20,20,11,20,0,5,0,1,7,20,4,20,0,0,2,5,1,7,0,15,20,18,9,11,10,15,20,18,15,14,3,20,14,6,0,11,18,3,17,20,17,7,1,20,0,1,0,0,0,0,17,0,0,17,0,0,0,10,18,0,5,4,16,0,20,4,19,11,0,2,7,2,0,0,0,0,0,0,0,0,0,0,0,0,0,0,0,0,0,4,0,0,0,0,0,0,0,0,0,0,0,6,6,0,0,0,8,0,7,0,8,1,1,0,0,0,0,0,0,0,1,0,0,0,0,0,7,0,0,0,0,0,0,0,0,1,0,0,0,12,0,0,0,0,0,0,0,0,0,0,1,0,0,1,0,0,0,0,0,0,0,0,0,0,0,0,0,0,0,0,6,0,0,0,0,0,0,0,0,0,0,0,0,11,0,0,0,5,0,0,0,0,0,0,0,0,0,0,3,0,0,4,0,0,0,0,0,0,0,0,0,0,0,0,10,0,11,0,0,0,0,0,0,0,0,0,0,0,0,0,0,0,0,0,0,0,0,0,0,0,0,0,0,0,0,0,0,8,0,0,0,0,0,0,0,0,0,0,0,0,0,0,0,0,0,11,0,0,0,0,0,0,2,1,0,0,1,0,0,0,0,0,0,0,0,3,0,0,0,0,0,6,0,0,0,0,0,0,0,0,0,0,0,0,0,0,0,0,0,0,0,0,0,0,0,0,0,0,0,0,0,0,0,0,0,0,0,0,0,0,0,0,0,0,0,0,0,0,0,0,0,0,0,0,0,0,0,0,0,0,0,0,0,0,0,0,0,0,0,0,0,0,0,0,0,0,0,0,0,0,0,0,0,0,0,0,0,0,0,0,0,0,0,0,0,0,0,0,0,0,0,0,0,0,0,0,0,0,0,0,0,0,0,0,0,0,0,0,0,0,0,0,0,0,0,0,0,0,0,0,0,0,0,0,0,0,0,0,0,0,0,0,0,0,0,0,0,0,0,0,0,0,0,0,0,0,0,0,0,0,0,0,0,0,0,0,0,0,0,0,0,0,0,0,0,0,0,0,0,0,0,0,0,0,0,0,0,0,0,0,0,0,0,0,0,0,0,0,0,0,0,0,0,0,0,0,0,0,0,0,0,0,0,0,0,0,0,0,0,0,0,0,0,0,0,0,0,0,0,0,0,0,0,0,0,0,0,0,0,0,0,0,0,0,0,0,0,0,0,0,0,0,0,0,0,0,0,0,0,0,0,0,0,0,0,0,0,0,0,0,0,0,0,0,0,0,0,0,0,0,0,0,0,0,0,0,0,0,0,0,0,0,0,0,0,0,0,0,0,0,0,0,0,0,0,0,0,0,0,0,0,0,0,0,0,0,0,0,0,0,0,0,0,0,0,0,0,0,0,0,0,0,0,0,0,0,0,0,0,0,0,0,0,0,0,0,0,0,0,0,0,0,0,0,0,0,0,0,0,0,0,0,0,0,0,0,0,0,0,0,0,0,0,0,0,0,0,0,0,0,0,0,0,0,0,0,0,0,0,0,0,0,0,0,0,0,0,0,0,0,0,0,0,0,0,0,0,0,0,0,0,0,0,0,0,0,0,0,0,0,0,0,0,0,0,0,0,0,0,0,0,0,0,0,0,0,0,0,0,0,0,0,0,0,0,0,0,0,0,0,0,0,0,0,0,0,0,0,0,0,0,1,0,0,0,0,0,0,0,0,0,0,0,0,0,0,0,0,0,0,0,0,0,0,0,0,0,0,0,0,0,0,0,0,0,0,0,0,0,0,0,21,0,0,0,0,0,0,0,0,0,0,0,0,0,0,0,0,0,0,0,0,0,0,0,0,0,0,0,0,0,0,0,0,0,0,0,0,0,0,0,18,0,0,0,0,0,0,0,0,0,0,0,0,0,0,0,0,0,0,0,0,0,0,0,0,0,0,0,0,0,0,0,0,0,0,20,0,0,0,0,0,0,0,0,0,0,0,0,0,0,0,0,0,0,0,0,0,0,0,0,0,0,0,0,0,0,0,0,0,0,0,0,0,0,0,0,0,0,0,0,0,0,0,0,0,0,0,0,0,1,0,0,0,1,0,0,0,0,0,0,0,0,0,0,0,0,0,0,0,0,0,0,0,0,0,0,0,7,4,0,0,0,0,0,0,3,0,0,0,0,0,0,0,0,0,0,0,0,0,0,0,0,0,0,0,0,0,0,0,2,0,0,0,0,0,0,0,0,0,0,0,20,0,1,0,0,19,0,0,0,0,0,10,0,0,0,0,0,0,12,0,0,0,2,0,11,0,0,0,1,13,17,19,0,0,0,0,0,7,0,0,0,0,0,0,0,2,0,0,0,0,0,0,0,0,0,0,0,0,3,0,0,0,0,0,0,0,0,0,0,0,0,0,0,0,0,0,0,0,0,0,0,0,0,0,0,1,0,0,0,0,0,2,0,0,0,0,0,0,0,0,17,0,0,0,0,0,0,0,0,0,0,0,0,0,0,0,0,0,0,0,12,0,0,0,0,0,0,0,0,0,0,0,0,0,0,0,0,0,0,0,0,0,0,0,0,0,0,0,0,0,0,0,0,0,0,0,0,0,0,10,0,6,0,0,0,0,0,0,0,0,0,0,0,0,0,0,0,0,0,0,0,0,0,0,0,0,0,0,0,0,0,0,0,0,0,0,0,0,0,0,0,0,0,0,0,0,0,0,0,0,0,0,0,0,0,0,0,0,0,0,0,0,0,0,0,0,0,0,0,0,0,0,0,0,0,0,0,0,0,0,0,0,0,0,0,0,0,0,0,0,0,1,0,0,0,0,0,0,0,0,0,0,0,0,0,0,0,0,0,0,0,0,0,0,0,0,0,0,0,0,0,0,0,0,0,0,0,0,0,0,0,0,0,0,0,0,0,0,0,0,0,0,0,0,0,0,0,0,0,0,0,0,0,0,0,0,0
PP1,1.26818460652983,1.31234192405703,0.5,1.40491263353339,1.5,0.953619325722404,1.12463263249417,0.967368531035293,1.08340247898586,1.41249568802572,0.839737733960161,1.5,1.5,0.5,1.34413838828761,0.687061008665474,1.12320908721809,1.17242172532922,1.39909387825908,0.642032950389107,0.5,1.31785793918408,1.5,0.941139477599676,0.918033297062491,1.5,1.12905174083583,1.38374023054809,1.5,0.927150900489522,1.06981516853225,0.5,0.5,1.5,1.41298051824171,1.15251149985422,0.5,1.31948385808048,0.5,1.5,1.29155266068027,1.04021757065186,1.39626598957686,1.5,0.5,1.31120609990604,0.5,1.5,0.5,0.5,1.32604162798363,1.08589912087455,1.5,0.5,0.5,1.39127376729636,0.814031245108314,0.591051873422931,0.787851939248585,1.31957720352257,1.5,1.5,0.54712295443362,1.25972505953614,1.5,0.5,0.5,0.5,0.5,0.84327115749367,0.625449000216227,0.5,0.5,1.5,0.837820376688262,1.44210424223072,1.21077743397991,0.766267665410396,0.917456732747694,0.813024090049775,1.5,1.5,1.15972314793626,0.900101498683397,1.5,1.15403942997089,1.5,0.804732039863881,1.07437817362593,1.45657100703747,0.5,1.32116543296039,1.05441461993816,1.5,1.5,1.5,1.5,0.5,1.24051934439644,1.32046713311488,0.5,1.20748840025521,1.5,0.5,1.16057634047771,0.815867957546428,1.08684654437804,0.79488560040779,0.735778748796096,0.814610733266212,0.5,0.793283880386311,1.26148188446488,0.896771339187545,1.5,1.5,1.01852202303682,0.5,0.862469131339227,1.02408628047849,0.957772857310393,0.604849674622669,0.718113443139231,1.5,0.790054014738711,1,0.5,1.5,1.24048497722999,0.839506004610044,0.868524406309388,0.660929913636131,1.47037900287288,1.26398457932334,1.5,1.5,1.44969609556945,1.5,0.5,0.687982608182636,1.34367761545189,1.5,0.896315985033412,0.652467733750099,1.15502403211902,1.5,1.5,1.04318169854026,1.35482106133487,1.04110042223548,1.09313336711354,1.16510575090357,0.801031434794938,1.5,1.00516033982027,1.17583900999276,1.12777020565858,0.5,1.1747872534585,0.940277308441114,1.0334618182709,1,0.936074031754127,0.87285427061503,0.831181285606414,0.646994322775757,0.904571382486602,1.18487298773263,1.28300291985166,0.796087572639571,1.5,1.5,1.00159245401801,1.00830426564014,0.5,0.861915385772535,1.10319817499687,0.799576288245265,0.904089670131362,0.989388764364637,1.27701349278591,1.16319407338899,0.835892719580921,0.846914929113424,1.21283083214636,1.11609248249687,0.97761477874195,1.11513594320471,1.01623819505847,1.11824490471594,1.23644623590491,1.16450313883587,0.966158239193448,1.41557402710154,1.23189342677103,0.917642664051739,1.27921289696078,1.22773973891245,1.19779387717274,1.12301320950058,1.1689358009499,1.5,1.08025050803553,1.0832074593662,1.26139023395917,0.914592108114849,1.49196191363999,0.766454763836648,0.516246416512492,1.03341425163914,1.14546833583891,1.20342495679883,0.86671580211339,1.25153740334079,1.31390704045871,0.803835774436726,0.989293332201664,1.23384207579091,1.16347385601233,1.5,1,0.949759637003445,1.08017909109557,0.807099846378814,0.872205635814395,0.806781296719061,1.07609865107269,0.756241149496928,1.19905867468774,0.5,1.10516688006642,0.944714909067893,0.666251296031786,0.759129715005757,0.833160650437758,1.01396495898858,0.809489807570223,0.887463507951071,1.00662138041688,0.943117345945975,0.779877328182255,1.3018347230657,0.83194836679111,1.1497909395886,1.45603573765193,0.806846167210563,1,0.753367816262707,1.00051608835688,1.43789851822663,1.0658679048989,1.22608127226812,0.875936472473501,1.1165718309431,0.855035746712269,1.24701708890477,1.08711719751036,1.02004595909268,1.10400792140267,1.17243729797032,1.2650735653235,0.865588465385405,0.750648130305952,1.14867001571451,1.0928337880369,0.738970594326924,1.05497207369422,1.17371067306726,0.539718983711267,1.31570692574787,0.929810014156998,1.20897870286714,1.19623834869132,0.974717261519346,1.0674995329806,0.789479404291419,1.13206039168723,1.4037816845079,1.37848617814539,0.827090457753898,1.00684706180536,1.28248457483247,0.959640151758718,1.19596368480882,0.84004274193328,1.39060044340977,1.21209687971863,1.03494622755589,1.1036841267432,1.15328832080704,1.26335846912787,0.967546001108286,1.20830058917715,1.31606324696491,1.05390508477031,1.08160938665154,1.18026592502606,1.00474661716757,1.36004364520676,0.899234460486447,1,1,1.5,1.16104509496258,1.00218731405012,1,0.899179306863357,1.07096486722921,1.24087711678156,0.789243397023789,1.08713871269724,1.0161457758963,1,0.544851314709,1.1480944296601,1,1.05341237948019,0.866844478929277,0.991256051397361,1.0941404340864,0.732886091419136,1.00640288714378,0.989341780178995,1.12564910382371,1.02881654740129,1.18109983775442,0.652899542889579,1.24213188541132,1.19718942842908,1.5,0.858224909343208,1.11049301055019,1.25558519058096,1.34409945719238,1.5,1.5,0.757448294860618,1.15665887153739,1.12126591450132,0.866618534147333,1.13133507666186,1.5,1.33328103073532,0.846472751879935,1.00506187325888,0.743773653809392,1.15715476321943,1.10472447357937,1.0472422871586,0.900102261980646,1.5,0.983895911503753,1.1741190981089,0.817294950618836,1.035768807853,0.921927495306768,1.0118659660895,0.942253922282137,0.691420041794256,1.5,1,1.5,1.11661499480504,1.17447801250523,0.904295587071959,1.45479932299733,1.5,0.519805479683181,0.5,0.861383706255635,1.5,0.963850632384479,1.5,1.12109038993722,1.04627442061703,0.67701543504631,1.5,1.5,1.10533610287513,1.26074742832058,1.4378062220728,1.41156396487171,1.14121334284215,1.5,1.37123298761334,1.5,1.06642306554234,1.23682542925177,1.25505810368669,1.25459177677523,1.26016104403579,1.27079738740045,1.31033503358826,1.07288431467728,1.2155297914409,0.923574429180245,1.0716836714337,1.07846796178387,1.26827433976045,1.071553673721,1.12248640200505,1.40098315787881,1.00928370549554,1.31890734514603,1.06895504241992,1.16995282354347,1.34461808973438,1.17097280359919,1.20929464021017,1.17230225437129,1.01497644637657,1.2724939574383,1.25036286798855,1.0375499659242,1.22658685744292,1.25122154927473,1.15510258276015,0.929481473064711,1.5,0.5,1.05106352500824,1.19192864699431,1.18432926973398,1.00894931534484,1.17415895114242,1.24467213376476,1.06575539724528,1.44169597968441,1.12025017435725,1.15199382394052,0.997348000281243,1.5,1.17486224917303,1.15965314654619,1.07688618227544,1.10552875875381,1.5,1.16110042670821,1.23066116078788,1.17596229631325,0.505473678543802,1.12641831692312,1.01495615535796,1.5,1.29778586172756,1.41520457923391,1.30630419791051,1.11567805480887,1.35079569868154,1.14365693427681,1.19558473556905,1.07301860963572,0.801981760101789,1.29947092794533,1.12868604036515,1.05328598544674,1.14171788170952,1.5,1.16734200767402,1.20595031343951,1.34745668200911,1.40777812856646,1.14554743939807,1.26713743519962,1.17298209987518,1.19002801022192,1.28863714833195,1.18740640605103,1.5,1.16348463740104,1.23131513745046,1.12280220050976,1.03295195687012,1.32992661376817,1.5,0.818449786316239,1.09792798082415,1.3131253739443,1.40488978697272,1.31232935622212,1.5,1.09736518153416,1.13639743782721,1.0472339485602,1.5,1.45501536458242,1.5,1.42078710389054,1.5,0.946054910917721,1.29141404732834,1.04066812913476,1.19914899593801,1.11174507571934,1.00902337530277,1.31246228038706,0.879928615607227,1.22874937173493,1.19396509155771,1.24212733174618,1.5,1.15654137540776,1.034330828461,1.12126256878653,1.14221129601377,1.08839754679765,1.37201561962691,1.03943126873718,1.19401969524033,1.1332398749689,1.06649874572704,1.06646449712028,0.988424997966599,1.15035596414904,1.4294307486191,1.44415084236785,1.0141882139414,1.06522466164285,1.15215803190056,1.05190567792735,1.0451076306953,1.43809907538165,1.22031761927155,1.00140351903909,1.24828396416198,1.07066149150702,1.01611994088888,1.11835411504259,1.14793989879607,1.14340481447687,1.00458284238206,1.03589412915209,1.05693788546735,1.07644480629144,1.09311560268065,1.06909880772576,1.12241651963101,1.12957548530823,1.13391706135135,1.12258998060996,1.27251974354477,1.15269907649203,0.991067540544742,1.11152187479708,1.05152184696095,1.14358220731539,1.00584478634157,1.13350859910339,1.00689543534833,1.2054701063999,1.25661234726307,1.5,1.11228195711497,1.32011625520267,1.1802609639387,1.15950259051874,1.02247333693087,1.14085164084307,1.17505006394581,1.2266277601957,1.23450238661714,1.36273042207976,1.22206333939988,1.28238989042556,1.10664004174524,1.16869189579007,1.00415229945936,1.09587773145398,1.15137260963731,1.12411207418792,1.0785554419148,1.15980396894028,1.03679823195386,1.15682665189325,1.1671641268255,1.00244278016534,1.25777866809173,1.2467580235815,0.940589415303284,1.5,1.27442782264923,1.09568875761499,1.19277577301829,1.5,1.15145004160472,1.15170766658538,1.12786423634273,1.22232450178565,1.07471800946549,1.16853695016653,1.16413137891236,1.21629884663191,1.07055599475933,0.96303822249922,1.3294655422017,1.30522610351796,0.901274389521058,1.12262317051798,1.09654601635185,1.01322293097405,1.02783311806736,1.13773404759644,1.27386839309414,1.14573769866534,1.05252799159955,1.03598558042838,0.939172848442008,1.0464743738031,0.983737515131123,1.0641728555655,1.03431300257346,0.987226480241132,1.06211547380977,1.10714697891623,1.00939221819416,0.920321540835971,1.07710120359565,1.09163728899022,1.26004961838808,0.925659165853709,1.33200492234171,1.13647629605692,1.07922902402352,1.10777412356092,1.1319018046474,1.25484006088654,1.10559797715514,1.11291806284432,1.0609969019566,1.2035678077601,1.00243356078539,1.3384438161654,1.18672783307055,1.1091014499707,1.12102038556391,1.09643696143956,1.2619831023841,1.14463470500526,1.00903593259424,1.11804778368318,0.5,1.1096507126976,1.10454400740488,0.905015666968922,1.0134938793178,1.07788962160383,1.06304599143926,1.00619091389185,1.23724465498677,1.10389711690378,0.974494073232251,1.11115856005311,0.955425540437519,1.02161398569432,1,1.14612636944147,1.24093032199278,0.987538901533387,1.12319456334172,1.07322986938499,0.932440825421535,0.975458147801717,1.44779941141652,1.09778022806054,0.728453868947625,1.01191416571621,1,1.08333661050327,1.0019032031369,1.06044338284051,1.17263494845131,1,1.1002214367708,1.00329280843296,1.14259962108639,1.30565324642578,1,1.22282946368592,1.21477177190684,1,1.12154123655838,1.23099287883298,1.03626918698059,1,0.964753910517539,0.996719749641373,1.5,1.04842794651848,1.0481244970872,1.09922763358281,1.19670062658851,0.981766159421389,1.13456162559709,1.08460845067426,0.95428643762579,1.0074186832478,1.04965426884392,1.28293075210304,1.19929407268199,1.14044427404455,1,0.763162451081017,1.11426070827911,0.909545349127339,1.18042856396706,1.16396607572463,1.02316815041101,0.983567331723659,1.05133724653707,1.06716071812989,1.12592423571422,1.00770591779928,0.734941838977102,0.985069815405515,0.791170592473837,1.11912843263969,0.987913327194653,1,1.04670910169144,0.899340414167364,1.03724025206699,1.00975746332642,0.996198258285249,1.06004198643487,1.11738575908288,0.914050623551741,0.862200587184602,0.971774154102075,1,1.04624789084971,1.5,1.23023611834442,1,1.14438924340407,0.996632849752199,0.937238446440814,0.658658996509388,1.44801598749436,0.926608024208385,0.939449719692627,1,1.18212342792033,0.5,0.978628025494324,1.01817108618196,1.34395594307281,1.093269765114,0.64285022843192,0.5,0.5,1.17825097027417,0.921322837078919,1,1.01844158878814,1.5,0.895019832182594,0.5,1.1353156385559,1.1638414408293,1.01486195916693,1.12338336569659,0.925874284239098,1.0853212217268,1.38232727459137,1.31966299910461,1.5,1.3457823887186,1.01106245092766,1.16283652637495,1.31667111113502,1.5,1.12224582462963,1.1233058124693,0.992071740733777,1.17691391640084,0.928899934571673,1.32207943409943,1.22000378420202,1.5,1.04394369511355,1.14040051100612,1.22231784965308,1.30658829967688,1.17500653850908,0.870405153228271,1.36655233517627,0.999454304371944,1.05834151160418,1.06203485290347,0.737051013400453,1.20766892994618,1.23480228296714,0.986200983187226,1.11618566288092,1.0698055279007,1.16726068816627,1.00849619952038,1.24460369584606,1.18519938600274,1.21218466375793,1.5,1.1103421222795,0.5,1.2092512652342,1.17327461161634,1.19480230531292,1.5,0.948211154635032,1.27264607202464,1.07421117764766,1.20029444830888,1.11112147148111,1.02618260089077,1.02551553275793,1,0.995400051681816,1.12340202745048,1.10171977086131,0.990602562408167,1.07394668043171,1.09018025576925,0.921949662439759,1.01589144215937,0.945456049472623,1.10427987578498,0.955890174987802,0.936565768035985,1.03062798912516,1.21018222846019,1.04434834275903,1.21441255892872,1.01124270318778,1.5,0.918986674119781,1.12817064564566,0.96799198964801,0.83772109762546,0.722356094703546,0.832263796081416,1.11936137015512,1.0586917639652,1.0827572185617,1.23688580870692,1.0150532289617,1.16774942541015,1.00427828719095,1.00878152498546,1.08225617072337,0.989348321961256,1.05676590902124,1.00105985143342,0.934135764363988,1.03556252188749,1.31596327272691,1,1.06454362784535,1.00237243050017,1.01226555748471,1.12064259182228,0.970794757434531,1.06729335932615,1.23128174539205,1.01691468925276,1.28697081157875,1.09141021908536,1.1417530953454,1.00524477425862,1.00869501519579,1.13894391744996,1.03115419842953,1.26965849138359,0.856034633087596,0.872308495509821,1.04400435655273,1.00873633208918,0.832848186402944,1.05289168102108,1.17345925010226,0.980611226379774,1.12691769248718,1.04571057332687,1.15140465161565,1.05240535119896,0.977603715443977,1.07441345823303,1.15706605571448,1.02000694037368,0.951970199950595,1.09623255560947,1.12934840305174,1.11488803353553,1.13566043830285,1.01202155382944,1.0865146583272,1.06942321296754,1.06057195093472,1.13033750356878,1.11236916824597,1.0933288317112,1.36245163352943,1.04668281629217,0.922109529351357,1.14515994060598,1.0515807426502,1.04370210196331,1.4708992835743,1.16054274812472,1.25780621616254,1.10233837427066,1.02333019513504,1.26054958278289,1.00980587796405,1.11314860305878,1.07500628230959,1.00134394327683,0.936173838276315,1.13752479040554,1.09760920593621,1.15613159755528,1.02121997673882,1.13325658340444,1.17848583712812,1.10720111499785,1.36576963055957,1.09664930858046,1.22174012399877,1.13674937224397,1.13251021445752,1.43351748283268,0.942762601146964,0.973073088025781,1.04767847838069,0.73356749426307,1.06287865456141,1.0629749084502,1.06597939739706,1.0544616405501,1.10156164034666,1.02881721334024,0.983344188164878,1.00332798433246,0.806889182084999,0.823253526695473,1.08189655367609,1.23533289863869,1.28319770005205,1.06127381419681,0.853157797288172,1.04236977491925,1.20967248608411,0.945438760811402,1.0290900528175,1.12842026810295,1.19121006582255,1.15832607818909,0.969209084083456,1.03827468068309,0.894307933558945,1.23039898842912,1.19513119016962,0.974906705452917,0.73707554362694,0.927234889592342,0.962947471061999,1.02244408792983,1.06427278039948,1.39858887738655,1.2057508937936,1.2225590612399,0.926754532176581,1.06030317621461,1.17253563581106,1.1499138753672,1.12418852167491,1.12617939238746,0.981775505511577,1.01787733358281,1.1454632508984,1.17703038018888,1.09785605480686,1.03999209232112,1.08005290294242,1.22187559534682,1.17211350539982,1.08793220515434,1.17169443523423,1.23750529326785,1.13961629930772,1.04811420323332,1.20761823847873,1.09009975874022,0.908090622601742,1.04073374068432,0.914387517989157,1.07064656372594,1.19765305201625,1.06419897230676,1.05681013789148,0.939770763497214,0.858662701104337,1.14475974702923,0.920066435270751,0.809512680774344,1.00997673187128,0.996396559516526,1.02843114566737,1.30600411824494,1.02816571217409,1.3553397561432,0.901953598852784,1.14100938335015,1.15846592347953,1.06026247521384,1.01490137199605,0.997632793770179,1.12931251829629,1.14945002560844,1.22139335992757,1.02318348215227,1.17556891427077,1.07370999217951,0.989414129282712,1.03296637043593,1.18624457838503,1.18700742526364,1.13055024067944,1.05076559178252,1.00002601963815,0.806356594244004,0.937955046130919,0.994210593556353,1.34560383233313,0.96725661719783,1.01588288959795,0.932630846250688,0.747857956309051,0.700335196387926,1.12856167212785,1.32987858637584,1.02219043348248,1.5,1.06407088919475,1.10589348406861,1.07525767280596,1.23145550073902,1.35725178941195,0.86697491547617,1.24941391490077,1.22208047315526,1.10163807448958,0.968728943680382,1.1182339526799,1.14368504381498,0.94020651760394,1.5,1.07332613588734,1.09774648054809,0.894362370310831,1.5,1.17922926697572,1.06052610581777,0.958919141281092,1.05570089318637,1.16749718232767,0.5,0.972966690655362,1.07053917652556,1.23343288792822,1.10383901144741,0.932350379306491,0.983456835617984,1.19833693659062,0.736000041205747,1.10167655074431,1.07359962875289,1.10582309196604,0.781965497714087,1.13050850425818,1.26623865765104,1.12263210509932,1.03686987168852,0.986701686252143,0.733412649611608,1.32488517048152,1.27707275296809,1.2139314189439,1.15706734084696,1.5,1.23398015202467,1.34287428473422,1.34267370324634,1.5,1.19770591143139,1.12484266937539,1.20537036575938,1.10565061338423,1.45705171086297,1.5,1.19005950960846,1.3057311028566,1.27013947235974,1.33979379146653,1.00728905505658,1.2673529562499,1.22506528624701,1.5,1.25445226693827,1.32581613030835,0.969512780480583,1.3032585877062,1.24871573741022,1.1051594794721,0.859848268952435,1.07293025187531,1.5,1.36403195970911,1.2178830905189,1.19708259490518,1.02551961371828,1.2809368076591,1.00476868976918,1.02216524918459,0.977749800880136,1.15352211808724,1.21401737887492,1.28749114320645,0.995244512150931,1.31273915787349,1.10222625762233,1.29809192047688,1.07949173981837,1.30334613868293,1.04561586573208,1.22328956214872,1.08382838154118,1.21833463056115,0.781864418540528,1.08506276761578,1.18505696854417,1.14164951940316,1.15077733637171,1.04450616506775,1.19390781755501,1.08857691427719,1.45424149872286,1.25028570236327,1.11811544937685,1.25346269521556,1.06833299105194,1.32098370434892,1.31001160311541,1.03375504728455,1.11323323621937,1.037845894883,0.828924421904894,1.07384688572226,1.5,1.15685393897587,1.2873935769719,1.16481752320077,0.990985609081235,0.762037280749619,1.38687723587829,1.25082668824822,1.10945654281495,1.06479450838374,1.01241635021933,1.07388805859602,1,0.940469796528749,1.13325990934656,0.756811558945263,1.1626654945655,1.15840228643734,0.954555039784575,1.05733467725521,1.5,1.26862428824975,1.30280311779725,1.06919778210151,0.989109004972419,1.23405294025098,1.5,1.22390099093619,1.13747701010905,1.21440938908497,1.39950263728543,1.02991104018359,1.21257834069367,1.02339442242719,1.2923472824181,0.710721764155396,1.09619229017115,1.01368674623288,0.960641216468624,0.919278248104945,0.863170406166243,1.5,1.23156938625721,1.08883463072049,1.12592380663593,1.21083586175605,1.2577704867266,1.40465865105136,1.17412146912914,1.19979350137197,1.26100911807886,1.18501078389619,1.17913464960603,1.09757443655107,1.099381911224,1.42601141219971,1.157745032102,1.08116776190438,1.36473259993367,1.2330423479924,0.874724730273586,1.5,1.24495058897362,1.5,1.07686083772628,0.839898212039304,0.762795418609098,0.826185161363909,1.12172254720468,1.00484172184814,0.754318032829657,1.26352838174012,1.30104390040777,1.0462094548243,0.924537058260109,0.980386299924662,1.13549207783437,1.13990965086511,1.45654986024236,1.2039139599071,1.44408770621609,0.800128011633849,1.24874006870507,1.15906145060289,1.0275647995779,1.14553732899194,1.31670000408703,1.34417570664967,1.12152076845222,1.36070231155234,1.5,0.966589049930407,1.22421808051362,1.06957286849343,1.06518241784874,1.07498965181951,1.5,1.5,1.5,0.919916679555902,1.38598934669241,0.773586308721389,1.38081204701883,1.5,0.979034847660451,0.939062283775892,1.23882608128072,1.05730048630591,1.2090376597201,1.5,1.17461632126119,1.30726291190527,1.5,1.5,1.35282172561702,1.19745241718523,1.11996368075917,1.17290640286781,1.2560826357933,1.08875345740471,1.5,1.40167312685037,1.29065578679196,1.05958963719753,1.13211857378028,1.22845257371533,1.15156336651611,1.15614688947042,1.31539849206595,1.12888326770112,1.16253440060714,1.17091561165081,1.24063594425603,1.32719595816557,1.13632086506641,1.03645145458845,0.976790340006529,0.955283565195231,1.09853717072175,0.978655244904373,0.907448638481096,0.847141311516442,1.11968166311493,0.643625808045987,0.877050321990604,0.886603229148313,1.05272060862137,1.13817120822628,1.06783296213625,1.5,1.37468165258909,1.09202956392569,1.03253081684042,1.5,1.23204053117002,1.01085990735206,1.18242365793383,0.988061628441529,0.922982149838283,0.860079256421204,1.26067267752403,1.5,1,1.04091593280966,1.5,1.49594736247634,1.13366188061255,0.909335588897413,1.0246295077155,0.998210472646732,1.49150542983239,1.15819673287387,1.25379096770092,0.565203646888804,0.92940468544899,1.13595648628574,1.5,1.41846876039732,0.5,1.01956154298704,1.0431011830178,0.978227830795412,0.87078061700404,0.916520039361144,0.947530829382173,0.926607885224189,0.985708886768344,0.916442340978307,1.06996460577327,0.932413807208982,0.851056466363829,1.02545875355899,0.879659259674367,1,0.897825664488932,0.884606426273178,0.849363227992573,1.13006420448708,0.859415300412966,0.844988296731949,0.79210107240101,0.85745753722344,0.88205000318903,0.932591225740326,0.922515111308352,0.80687547043708,0.88630488031674,1.03120903402796,1,0.857675393522499,1.20769452578204,0.928193486493876,1.00598059368724,1.07128937384494,0.955334684400019,1.00095287238855,0.929784716805756,1.00676733598078,0.894770874550745,0.886729888705109,0.846597290565275,0.919270816331903,0.788052125596468,1.00052313164418,0.93335141360398,0.946922431086699,0.831216767872144,0.933794416126328,0.946532756795123,1.04041379122526,0.922061209068931,0.828255596466335,1.02607325931496,0.920810422891443,1.12719111406887,0.86750246475525,0.895024182877873,0.912393525255742,0.962500810946005,0.833759683492405,0.796385073237764,0.896312333217874,1,0.916693300304042,0.890944759843226,0.95948543610934,0.892081344637493,0.886108108873848,0.924056013279747,0.841185170136949,0.926698328984687,0.960264563236712,0.919494745882237,1.02634380250143,0.893417654983523,0.960250653057281,1.00335281992232,0.937653263490143,0.979875583914879,0.936566699856443,0.925601156470325,0.903071846060759,0.938840236389088,0.945568305238143,0.808975721763606,0.915087751924431,0.999960605923931,1.12510870000289,1.00189563185335,1.00279381979077,0.906351082819943,0.928224710122675,0.88805466766352,0.914710440282094,0.940382848529752,1.25789481540837,0.893677365491046,0.925636030142322,1.00961531288029,0.96664884048104,1.4758806602421,0.911352969279137,0.96551977046887,0.906239156410064,0.941534997544334,0.997996041990523,0.845173007687636,1.0259134540114,0.912798098423849,1.07602759028393,0.929129727879939,1.03492261007648,1.04546250955403,0.909467313109206,0.890910199461574,1.10561225206873,0.940026486986561,0.860001212174306,1.01359455598137,0.92521308018366,0.979782456153448,1.00153277677874,0.70721332708135,0.837021841799881,0.906799383902668,0.749436906748603,0.90022396298942,0.955372424994879,0.948352558226018,0.952500302714018,0.95073067899445,0.952711516538724,1.03506039669008,0.929023530894861,0.950242142623836,0.99636036797373,0.96369627072086,0.921770294971511,0.839081107570745,0.878538695051863,1.026607617893,1.02267615418726,0.799378975284848,1.09459192768311,0.923256966684523,1.0141779101813,0.991617210382157,0.982735991023088,1.03884172096163,1.00614568044215,1.06183965473912,0.966642048257598,0.953064252404082,1.01026483831669,0.947315580477067,0.970813048851786,0.899696005625311,1.03497184827406,0.991936850555519,0.969301842383297,1.09919015627553,1.02454511682175,1.01285494245949,0.973626476346259,1.04926438700118,1.02445706118629,1.00751796796273,1.01638195042335,0.981733394515228,0.959830380879064,1.03412147773726,0.936700322941337,0.966513760956739,0.995312146981969,1.01034410369679,0.882230866819422,1.04164420043658,0.914296572209242,1.07125038235493,0.982087980039397,0.942032434306026,1.01499850373138,0.936250933426236,0.929300393303465,0.979019720744557,0.986932303442932,0.911230250214931,1.12698274263146,0.985507784263092,1.34374623009879,1.0766235842148,0.986766686881659,1.02250244195539,1.29652599582864,0.902669534017234,0.854898775974073,0.986015435538603,1.05188112408459,1.13034761501457,0.967462950664826,1.12813459414014,1.04508480467386,1.22600114267406,0.917871453450536,0.917094870251063,0.917463938261392,1.03687146008453,0.886475468636493,1.05062094766552,1.14741860156711,1.20566802021308,0.989887016741184,0.68538299685722,1.00737465951531,1.08392923620221,0.946087763508668,0.754063237359777,0.882162607141014,1.07217405295736,1.02332179130618,0.933021727103587,0.743682785203751,0.872207801010387,0.843075311334646,1.10866502269043,1.02428449081846,0.909299761470022,0.56856254434442,0.947122079301029,1.13878077781771,1.17631619952368,0.502874121906347,0.928359998035651,1.00218576786113,0.734601207184073,0.958747238854786,1.08775077614091,1.27543762797601,1.01836854723671,1.1735370171923,1.0358367859449,1.37573261215876,1.15514829777211,1.0255295010861,0.786187275577076,0.994811587814853,0.966455746285273,1.14941337424149,0.981943133119013,1.0469480483574,1.239990181859,1.12897982915246,1.23499732033883,1.05260356167785,0.9620880111678,0.904823135652148,1.01306250547539,0.624594991298506,1.33711837974614,0.897016057438475,0.972587869759095,0.928047561716812,0.91329612929077,1.00054235708874,1,1.5,1.26146047097076,0.765890732041395,0.919559519133298,0.98783551482232,0.875318760439112,0.917786545308359,0.938150342816627,0.922299795934213,1.09978080152471,0.955689044444666,0.907942282243006,0.718859554610647,0.788102712349709,0.762482994820507,0.804994152041147,0.809012177633121,0.897420111789668,0.704124638717469,0.948965297644471,0.599217727494415,0.851788160900781,0.919764191611479,0.932973624790702,0.888343615229695,1.01614545791891,0.810334375004798,0.719698456182573,0.8560335319571,0.909773546818128,0.730501778249059,0.678526289054535,0.885527032180912,0.749713823384185,0.805559312483582,0.875183693077994,0.823243559656116,0.727683019763294,0.811504213397168,0.838551692774338,0.801731922598115,0.784421942223569,0.795361640452411,0.910191922619809,0.881782928556251,0.814375997153495,0.87215197110531,1.17503393661137,0.894104260080589,0.999284881470476,0.922932764891732,0.935102214032619,0.936341548643652,0.982844071876975,0.945517887186135,1.07901195783381,0.90471540121235,1.06029025986885,0.764677296243464,1.0676553899995,0.962044805953082,1.04726382351484,0.868373041195906,0.757652820902427,0.928278337840486,0.789770623542494,0.810908627848297,1,1.03795613249858,0.960312102363373,1.0044752226837,0.741983815581095,0.987798509954164,0.974934635891534,0.860464017779563,0.904888754329276,0.745016860668238,0.712415037269241,0.812937158659896,0.867207380317811,0.877207184763113,0.939072061563693,0.868617325681601,1.05545811747344,0.832853542700884,0.808465683332513,0.905926311274895,0.755542213341354,1.09688894038358,1.08602138788376,1.13252968056876,1.2762409006954,1.18805147319426,1.15988863757043,1.16167364667114,1.08590901990143,0.970450134891085,1.11315624154068,1.3058171315593,1.49836475008295,1.13900951655623,0.990676071069102,1.09176810754133,1.11677150291684,1.24461565171287,1.38573190126106,1.17049121929258,1.30987577958864,1.11539930773728,1.21373228840195,1.30582971866298,1.13150952850998,1.19010320074595,1.20739775864981,1.23717175113067,1.25278825853453,1.172524971194,1.27167606642866,1.03601997607073,0.918997600022232,1.1513314593253,1.11898406987981,1.13533606007449,1.10985232281896,1.232792998987,1.1411004630551,1.11182250889569,1.06383418806015,1.15244979676121,0.975616539545024,1.16396169566201,1.34527361092901,1.47571345649423,1.04389728869906,1.13686938479056,1.15849074017502,1.1464722867486,1.08367270022805,1.08656443161595,1.21584384505029,1.01019003518292,1.08929902407153,1.08617931330919,1.08295100027637,1.15752423840516,1.10161539422031,1.13377994892621,1.14524049753477,1.20006193015737,1.15117398838567,1.11502040054258,1.19001850400554,1.19605490022227,1.22269892303195,1.07303592083737,0.864151199160517,1.34105504034696,1.06197351682859,1.07285330671156,0.855726511988508,1.17106309037994,1.05308259987457,1.11489417095412,1.09581068479157,1.03538456744423,0.931959754018891,1.04960196368111,1.01891738513553,1.10090508787626,1.04448489357745,0.788097426973583,0.998120164125065,1.12737338390454,1.04045735774875,1.03022064852183,0.886145083737925,1.02805975495,0.996185824890361,1.03845155617167,1.04352528043223,1.08371882562745,1.08201480890254,1.04978968725349,1.03749817908914,1.18401566643741,1.03422149135002,1.07686225853013,1.40014859278401,1.02607959765942,1.28373801464073,0.850759758116674,1.08740986342614,1.06320332326042,1.0548923603757,1.22062367507373,1.10158085652274,1.04747767019844,1.00656565844728,1.05616445140081,1.11267939287835,1.03040303903147,1.05181851993293,0.853552542113674,1.12074122088654,1.36975020066022,1.07916186848306,0.99900233590107,1.05955462123628,1.03388964971875,1.03499953636005,1.06857654535651,1.05718656135662,1.07722391986324,0.987254032967981,1.03026361374915,1.08021486676519,0.910306545452696,1.06891574479215,1.05247461152969,1.07386230228524,1.07858410866042,0.94992404015853,0.99588359219707,1.09896837883387,0.959447906924366,0.970129444141449,1.09338849536207,1.29105970951079,1.00878878282486,1.02470143249722,1.14727802428754,1.04487663435586,0.846971118174556,0.991926587410289,1.06602611499344,0.979742576969712,1.20542150972143,1.02097254267385,1.12272684398738,1.06987574389914,1.12564795024278,0.899531270785491,1.03876600450622,1.09751489293586,1.04719038410918,0.984867739840162,1.05294081715558,1.01863351524025,1.06870238322979,0.981603988840897,1.19073515189452,1.05845420893438,1.13523554365054,0.967424406705487,1.27702150474859,1.08510390446915,1.20057483490968,1.19630047324603,1.05345808574804,0.937325810297087,1.07254061581666,0.979610235052952,1,1.26354034674035,1.01803324486288,1.0969824593391,1.02092703111718,1.02643563669695,1.01548917750455,0.984377376196885,0.885588574506488,1.16402907422975,0.719595589048833,1.24161723451815,1.04878308109018,1.08076393520286,1.07389861155199,1.08353928871618,1.09004416441538,1.04208316914456,1.06709232905128,0.877105018798291,1.11051886901242,1.10031898634353,1.20377541539319,0.762336467689789,0.984494703019286,1.05571363677341,1.04656683431825,1.11970005919361,0.981952825259301,1.0681215919207,0.986007666328472,1.05973236523017,1.21740281681342,1.03909855891146,0.951328533282981,1.14390675985145,1.07613815865908,1.02627387182167,1.06061188356617,1.27478738411356,1.11686788499123,1.08307466305002,1.0312937234829,0.922272609982067,1.14753894329613,1.03541726447527,1.1968748243438,1.00076170216326,1.09707179519855,1.06930745413535,1.01393653678679,1.01138156606477,0.930344440297733,1.09642519656158,0.992678451612288,0.936817346167274,0.927922820629635,0.940667240575823,1.03958428865586,1.31911085443348,0.943591567431544,0.994205772076898,1.00806077302322,1.05930587975318,1.11164770613403,1.0816781799106,1.03212121825296,1.03401752590124,0.52580467720805,1.11855743445841,1.04527188747827,1.06286343319291,1.11980805264325,1.08308579520793,1.08167437874386,0.733668927609456,1.00019605288586,0.99766053826538,1.04926834982651,1.08230007993613,1.07358395835942,1.28526011605995,1.14856244004421,1.1139400471867,1.29717802451984,1.04333047445713,1.11541327218199,1.10963167279488,1.13484032499948,1.12850313110685,1.09592370387402,1.39679435430144,1.06439837156948,1.10934054834665,1.07919312958446,1.14849137225511,1.10859107801102,1.07512902664877,1.09345076989802,1.06065550120039,1.19466617800388,1.0383952225513,1.06961982008551,1.0328370524864,1.43254788383778,0.975357981151136,1.10100826438794,1.07521527135893,1.11646226590836,1.23945629129436,1.15508637502916,1.17160915919928,1.09652098559918,1.12536597504402,1.19800866949504,1.17936446806074,1.0227503482379,1.20160926260527,1.20450845011334,1.29809000016755,1.22819681372004,1.2564103689444,1.13580484916396,1.07091482368698,1.15575884986715,1.03981368798432,1.05714085919187,1.1375453811988,1.07167340928357,1.08896991712447,1.08087129638302,1.08360761919542,1.0889168835916,1.1076113724938,1.10920362976874,1.10944588674464,1.0557428019106,1.05638460787976,1.16704936932937,1.22989413425454,1.0192903372033,1.10430652689616,1.04950076519322,1.00638666835214,1.24774247507115,1.09931051794758,1.24635806266927,1.19643706653446,1.1790619902419,1.03698928793807,1.0081462194369,0.966769791762875,1.06168301976697,1.07010706471459,1.04536521500607,1.06277484889884,1.05264326148078,1.1167372330766,1.13227632208462,1.20421266696739,1.12914893151035,1.13076111000915,1.28150979967466,1.25395416527321,1.09637649704387,1.09380985406964,1.14095724839854,0.977406891487365,1.10477535850555,1.05957950122572,1.17006213444647,1.15377635312514,1.16621066567351,1.11607059856727,1.19112164077567,1.18364529095617,0.971263534435536,1.46851787697214,1.15282675771629,1.25148577133377,1.10579691945958,1.16666679998795,1.19998130158303,1.05373690436762,1.10117691745,1.12187692088221,0.967247476257757,0.947159090836216,1.15451729014855,0.976928303799023,1.07600296287821,1.13832932560633,1.01532540051643,1.03370161735785,1.02381559178879,1.30440891132549,1.13428119920158,0.865483883684768,0.971159906069424,1.05969225467336,1.13030872703238,0.571293618554789,0.992050773626486,1.19544261565849,1.15019667219894,1.17848023862407,1.11555466218363,1.5,0.951744829365036,1.13744971863135,1.28123369998637,1.15238110160069,1.24117583954147,1.01742380462958,1.2915120900587,1.24039278378632,1.02195362432119,0.836065809811345,1.25919531582051,1.14279227757346,1.01783698039916,1.28220276537983,1.18185137697116,1.38504167636727,1.0326556740562,1.44216686423004,1.3311017277014,1.00578252718648,1.10247007408992,1.18490952136585,1.0700735769772,1.21363329617808,1.40509717652455,1.04412672940101,1.25000486871274,1.12179094497635,1.0022401018054,0.999196821553384,1.33940203673172,1.10050888741584,1.31210239068986,1.10960942177269,1.12356494214189,1.1861460781879,1.2049725612568,1.30444214530586,1.06517767826889,0.990198452267199,1.37253558256925,1.29955758006493,1.26280106980612,1.19104749293582,1.04828816063969,1.19684701702739,1.12457055663953,1.01050363820299,1.22636577088561,1.27137424211322,1.134436874977,1.02788280372329,1.28766395491743,1.38554978172916,1.16873185641205,1.2500400572334,1.10737207896145,1.24649781871971,1.06580825038086,1.02120291226945,1.08904185984234,1.10292348593117,1.21575851767976,1.20643734560963,1.14824933439322,1.06672045210178,1.25179044234683,1.02504074002925,1.05506103129361,1.13526091239302,0.985562067802052,1.16059450661954,1.16139351484607,1.21889344215136,1.11958780165065,1.0859128149717,1.2697511587124,1.13275386164608,1.34096892043426,1.17518340705126,1.29751725984414,1.02904299671509,1.04004886159443,1.21842091861152,1.1889105307854,1.1944645922022,1.15385654463703,1.1927905890185,1.12881680276604,1.20490318490368,1.4558485347033,1.4983430017685,1.19733152953215,1.24859329681203,1.1448778997235,1.15912153366316,1.32590993280325,1.24741423359985,1.15323727302766,1.17965937451924,1.5,1.16224203187031,1.21277443363456,0.999706499606094,1.23599868295821,1.22250596834715,1.1920650792433,1.24160125652977,1.08880288884877,0.997322229837617,1.21433196225076,0.961323010853336,0.973078503967286,1.04458395111368,1.05902241403802,0.865309963718093,1.33933121855216,0.864742461940028,1.5,1.17282027590896,1.14702201382482,1.09101301266542,1.04858221819118,1.19247016032342,1.16743960325952,0.943247932579473,1.06719165487127,1.1778438118523,1.48430944852706,0.862597523035024,0.89363442491948,1.33674445160277,1.27550158478407,1.29337110060276,1.13431424838015,1.5,1.03333210642459,1.1088939991575,1.2307039728238,1.22986189563376,1.19909830825904,0.990885382602648,1.06835644069445,0.98854089089293,1.03607847765772,0.963444577303702,1.34844795016893,1.37936603474355,1.18800810686155,1.26687400402197,1.00518999077016,0.851030513745754,0.765075009456053,1.5,1.08306998892363,1.04251096598536,1.05075601978708,0.921386065651096,1.32854353003686,0.905921594709188,0.642327502565573,0.842915306753812,1.03056667652162,0.841461995844084,1.38098858809154,0.822581132677515,1.5,0.857463845115848,1.02747544366714,1.5,0.872998442283317,0.939425080813415,0.955733040044292,0.986216532893172,1.14460411433272,1.03798304364506,0.847129428527184,1.31637039921845,1.12946485079908,1.5,0.992123573793922,1.0718571649853,1.07822075537098,1.33345158694138,0.956477349987418,1.5,1.02028012731911,1.34033306732475,0.963196543148422,1.15788246665879,1.45126340929979,0.991585393898757,1.42743755017476,1.1866644365645,1.09170704595285,1.1343329166874,1.07343707311483,0.699660830794343,1.00247719157902,1.10103890735629,0.900525778421525,0.630076896765062,1.02714620309216,1.00346131139758,0.912972912178227,1.5,1.37827175527556,1.21048970920676,1.16281390104337,1.04822787272114,1.18679295458378,1.30347487423968,1.5,0.5,1.5,0.802518950748705,1.22161316201033,1.0468869341656,1.46471212079108,1.07762084069511,1.02266586611411,1.2164795911213,0.796616046983017,0.868555157747452,1.05263832574233,1.14395813869903,1.13191620535539,1.08365811061331,1.00878313351756,1.41139753416524,1.25154124897926,0.967618044070077,1.18621591993796,1.30009112328366,1.5,1.07751545700179,1.2208891092097,1.30814852265132,1.17677569184529,1.5,1.39250255705761,1.5,1.36432293612493,1.12210326177795,0.870529335961716,1.33157949780076,1.12215295556854,1.13262636143518,0.93954381371883,1.09066106597786,1.5,0.856162555083793,0.615552871854597,0.82148254452733,0.930682387711128,1.04654149139184,0.846406388266297,0.862892436127562,0.635889314516742,1.21983443455886,0.889968762066835,0.924033429273535,1.2391108422112,1.02415109018282,1.16396139161499,1.24332918911706,1.05025096151381,1.08539467709172,1.45498572865827,0.980868771601105,1.01506435895912,1.27631506020777,0.933916537947703,1.21279829803934,1.27861408271755,0.78867284829342,1.5,1.10959050218531,1.03860298472938,1.5,1.33284262929793,1.06542895907795,1.170182241374,1.11588427651349,0.874668926337414,1.22166554392714,0.986825432295633,1.25601316161574,1.31051280660932,0.994268980699431,0.837046856360608,1.05178705540397,0.831356006967574,0.832918761263682,1.241055533866,1.00584780034726,1.09394891112373,1.2980523291511,1.15751250097102,1.03585362574286,1.24102865464594,1.04870921061719,0.765755927655632,1.09862600117324,0.942579866554685,1.04909848249837,1.18835654534947,1.08320204990092,1.11673980712598,1.28327251289857,1.16580054640369,1.41132813612724,0.724334057252165,1.16844221484238,1.35640693777706,0.906538789319479,1.3135140795577,1.14622324090804,1.1302737766573,0.828022469137474,1.30893130601062,0.800043555093625,1.29600646887777,1.14719425068209,1.04257697696577,1.0558108357656,0.5,0.5,1.00365947558823,1.17160270139683,1.03368050544866,0.985795198387889,1.10582995699444,1.11431928257328,0.966398579071706,1.04184404165949,0.952697805554434,1.23817864268682,1.02599999820737,1.01848849926383,1.01052695269081,1.00120535921453,0.810353028617069,1.17888670093593,1.07444109727061,1.17794970856619,1.2023233916739,0.999881364311344,0.984504612040286,1.01572243044603,1.02201365921746,1.05290029746894,1.1640704329294,0.992805388763731,0.75346490987826,0.841701487975224,1.21261376556945,1.02728005353926,1.24939191257138,1.22914937680142,0.917392099921555,1.09075431112751,0.954675999223576,1.05765999664103,1.01705688870834,1.09050528223339,0.891411872538628,1.5,1.28779888437681,1.18517030878692,1.15590561760894,0.888823337561227,1.07494264038758,0.956206420001934,1.16965348354035,0.997926327580093,0.924720693281581,1.18355598162728,1.02419192936284,0.947631453092315,0.920238278080018,0.916596952907501,0.994275528473088,0.91518671741629,1.24602545767194,0.9766390477372,1.03201644776256,1.13451216432815,1.02273079175792,1.00885562025158,0.850237306734932,0.948129082312677,0.901706437074239,1.26334354694534,1.0421951879554,1.27130620022659,0.997776377813816,0.97019255807164,1.1106719790868,1.09098829369038,0.824217097484317,1.20616370525116,1.04596143326558,1.03122702282109,0.972868725657982,1.09049628196139,1.04525821257174,1.25865595071485,1.04136098696742,0.980005089794837,0.981943304174423,0.842557920398878,0.985853288198803,1.00172241163196,1.22639767899436,1.23880907055838,1.09712426187863,1.03864320950293,1.04525644564863,1.31382617484957,1.11671604433165,1.11159558083401,1.18331517626233,0.936272509708568,1.04731786751878,1.00908983895085,0.948451935136693,1.14609405739044,1.33586143017605,1.1670422341737,1.33547152287097,0.939395570107573,1.1307021129654,1.06048139928995,1.01609512688902,1.19486563855319,1.13070031722038,1.26651634850892,1.00870565860244,1.23993186817704,1.1267016720085,1.24563208047481,0.925119006154342,1.1143514911795,0.984496881461587,1.28644154519791,0.89755431636575,1.02633501232282,1.04908029843346,1.10754591057312,1.14475015966246,0.995585977649044,1.1944753360127,1.38513880257919,1.12801145595395,1.27958275995898,1.00700075201552,1.17384196266118,1.052877805709,1.19730880861217,0.944582561446965,1.12959409272164,1.20087612471642,1.01419481512084,1.21424636484635,1.10259036131834,1.20772723783038,1.03852408303783,1.13816357849719,1.24780326381007,1.00926337053748,1.3416975620584,1.191405064235,1.07010209879738,1.0003207119621,1.07002955768382,1.09809368615974,1.13442744144433,1.2606637054478,1.30925918436257,1.0457966400631,1.23233050010273,1.18172939970786,1.19698309528746,1.12886317572451,1.09187306940344,1.18293375923777,1.48433871473684,0.90958192077023,1.39158330609749,0.998989407558673,1.25775000410823,1.08482332225022,1.06584164073286,0.998922828563873,0.5,0.879376027640576,1.0959963646321,1.09377054597515,1.00525068519638,1.18961982111357,0.912071845510582,1.11375592739483,0.933235495044867,1.44602100580989,1.00022174849341,1.04818725985452,1.17636841635709,1.11890373717159,0.798911105499752,1.46410336756627,1.24798468195634,1.20525868159617,1.17522248236103,0.823729220433404,1.01071355765331,0.949307427281173,1.13533761635991,1.22174615329061,0.793418866596657,0.923347948480186,0.931323624998128,0.94433392413226,1.30201314384477,1.02106023987541,0.998009219294417,0.850098332942312,1.35463371055363,1.04861193946856,0.916954314178468,1.11302404966501,1.40734231178536,1.37668566364438,1.05815551598488,1.26105059936402,1.09756454737237,1.15778192748155,1.03674649957885,0.87420266607857,1.07929738387654,1.20119273233578,1.03349141769192,1.07041243361687,1.23964587178804,1.31808065084247,1.0301657800246,0.914963327446026,0.917062741562428,1.31238740196752,1.07941568603248,1.33843163953933,1.06778687004656,0.794552870601012,1.02576057553044,1.25868331400533,0.996736093432026,0.826447139067566,1.15169421345593,0.92400590903069,0.846867397174545,0.965761946960569,1.20817335163295,1.20189482199057,0.936196503470965,1.0787847721372,1.36796216280812,1.05329287731902,0.940581699922317,1.07568296942701,0.981998247269825,1.18016887210707,1.5,1.42041783976825,1.13292695886307,1.06792015313242,1.18309038456328,1.09078088740679,0.878807794905428,1.29119165591046,1.09849278639889,1.11534565318777,0.987502756680708,1.30519547901809,0.818589687972681,1.11139135037891,0.992477107338975,1.21910072249943,0.979042901659958,1.37782670530232,1.09803559478495,1.18752594914752,1.10457837731552,1.20649244056129,1.5,1.43071446107294,1.14244396845445,1.12301789519166,0.903756603900993,1.08184875633058,1.06023921915065,0.862205328337078,1.30919764369268,1.45322849115351,1.11784210091962,1.24381190283907,1.27062966816421,0.923953507917584,1.14582743941488,1.28913917633346,1.24674620869161,1.46393665926098,1.5,1.5,1.22173634443712,1.5,1.5,1.17078699927933,1.16902757767188,1.25228646932352,1.25446739672014,1.36757918028772,1.14399170080741,1.0298287244057,1.02581263594375,1.15622267655206,1.04655478000948,0.895273233264876,0.999045958750409,1.04141320961176,0.969387930566282,1.5,1.30145987065535,0.956071443683943,1.27501004250752,1.17259037863826,1.0764684080908,0.946643911521148,0.894081680012353,1.03693190954443,1.2497423631992,1.2639517357178,1.05320463308125,1.30232397003901,0.898063221625227,1.08242890295815,1.12475276038979,1.13630748041645,1.5,1.47458982760456,1.10989690784701,1.0000931173335,1.27629820288169,1.13345525261287,1.02101454766853,1.21777073415629,1.18043650249618,1.12647044789159,1.5,0.966057551593344,1.10472683531183,1.10780629234746,0.937075211628732,1.17872511042649,1.27864224680563,1.22814487761952,0.981085473461984,1.35599593522831,1.02139301207016,0.943024458365368,0.995800110737824,1.16560667724468,1.08357201134289,1.24209895377751,1.30702885072249,1.40566539612723,1.07775060374343,0.911998495943734,1.04405267941975,1.3349610073451,0.9636809353168,1.18731774049734,0.967127754126313,0.5,1.45877997080966,1.5,1.14864091618467,0.766372184219491,1.5,1.5,1.2875833585946,1.05456444213889,1.27401654709855,1.10982973824748,1.07529136910577,1.24530891800244,1.06843769680115,1.08948581691355,0.5,1.04354564381665,1,1.15802080208871,1.31245851601621,1.16324298436266,1.5,1,1.38748625629659,1.2981079159913,0.981623481898901,1.07163275438976,1.31975503918353,0.784734328669289,1.02052014029628,1.33336407904119,1.4160416316424,1.12445682557105,1.20479793259741,1.01809617213188,1.29455868023429,0.82267449413099,1.04499345524763,1.01818124963506,1.28496126123802,0.809045208225405,0.94606086674621,1.16821521744697,0.837514609545984,1.11763523557633,1.11099414883309,1.42660095655714,1.03022471679894,1.5,1.06833384452365,0.976864288012332,0.948100480777336,1.11819725397853,1.09944413142717,0.99410294682448,1.31014799825446,0.88972617043526,1.19786685631728,1.19391034136366,1.11376234352788,1.03913181736476,1.0512963066325,1.5,1.06099254760293,0.925546565239237,0.964254881942109,1.08972981348788,1.01608710844689,0.976988765166362,1.05758778923845,1.22658261324877,0.959903515432065,1.22792513740398,0.939864296485501,1.05758434564162,0.972013701206457,1.06111414549132,0.977905521652855,0.950431363466011,1.01904368798984,1.08936739491932,1.04885083301734,0.952489556023395,1.13061494058674,1.20522325512027,1.24009499762552,1.06482909812086,0.928492249141035,1.14185005607863,0.997372012616292,1.11112540987476,1.16470254261753,0.92468799373079,1.143912865815,1.0142287587479,0.989884091852897,0.857668068155713,1.06263111252285,0.985306691710795,1.11418032529343,1.0678913651641,1.0493367752417,1.04503671603067,1.01845787372981,0.992536283674209,1.03837721442514,1.02803683341476,1.19873646330066,1.14377933717832,0.933629792477269,0.983044386060995,1.00398380843152,0.975557371750413,1.03552462477786,1.05537167895527,1.0233078455693,0.9891462519377,1.02347461334491,1.07499934030362,1.10354255307825,1.15757940096647,0.976860855330559,1.20599170369407,0.994293929747713,0.994535262764321,0.942320736308844,1.07995692049628,0.997193032475101,0.955537420043714,1.01731336410213,1.03684879326763,0.981653283135243,0.991973633489765,1.11131706881804,0.983978272480402,1.03280596199707,1.14796546113712,0.95573340871635,1.10200292149283,1.07699671119405,1.0283916040841,1.12623732895783,1.07270317859234,0.945858066178032,0.85139837798525,1.03863678087489,0.966290531126053,1.12878619187298,1.01666992845236,1.23427366623615,1.05665424233595,0.926446839384116,0.963376463501713,0.949964414842291,1.14165747216462,1.01915823900188,1.05930489943479,1.13172019029133,1.03578725549669,0.940799239742539,1.10995846900336,1.09884746260555,1.02906330507666,1.10899605062434,0.863022840341539,1.00940109826129,1.10933354786837,0.938214021749512,1.03962823335979,1.09684790039163,1.16586708583329,1.06912176882096,1.00195844868491,1.00967592352722,0.996564133458132,1.0749540967608,1.0943737195054,1.0204970050117,1.03599571126131,1.09606861380187,1.25671198038814,1.5,0.954542107998272,0.913943844745285,1.19578367486664,1.21152130122372,1.19189616501806,1.07686792184853,1.17048774371771,1.15350855380417,1.25994122847398,1.1119273685738,1.11654449942453,0.99382963213784,1.16175369826649,1.1902117973369,1.09525026983738,1.09808189894259,1.18034433026368,1.07371808995508,1.15537105026746,1.10509090920403,1.09742953518993,1.16443140063185,1.16260464386417,1.1377386125976,1.13146446230082,1.0925048373456,1.10389046792742,0.945479901623955,1.10623312602986,1.15952736970017,1.14766870119934,1.06461176095284,1.5,1.15242485270659,1.10722097330529,1.26981983869069,0.925263249555071,1.10184810996082,1.04115590543578,1.07320920189266,1.22912870557723,1.02976598776038,1.22935213827014,1.05475399889208,1.25633011239412,1.04378066901591,1.04747251850428,1.23415078223097,1.19973601899224,1.05355197622315,1.09353556580606,1.13152593203528,1.1180047628513,0.942373278066783,1.10296642224692,1.10726394339333,1.15155682398134,1.16068453853009,1.06031252846851,1.04902326428074,1.14472394453871,1,1.2050124807709,1.19017426677036,0.700300402419784,1.18615897267529,1.06822479353552,1.1023133963783,1.06291063067073,0.90032078761546,1.06079617075997,1.17165027126917,1.14100238955931,1.00800469973477,1.02099648173105,0.996186066456682,1.04751053592842,0.844688294363853,0.67626511594075,0.937410255972253,1.15675725421572,1.11185163885715,1.1506505209213,1.02996595054132,1.14201957652352,1.23708379347852,1.0272299340411,0.69078491637407,1.15050800006829,1.5,1.10461944812925,1,1.0203666049397,0.879235241214795,1.06856116155844,1.10036631302362,1.00469870476238,1.00616627288939,1.09070494177696,1.07167751049873,1.1543647490782,1.16292668355772,1.20261338815374,0.984637681186066,1.41536667478875,1.13179613521963,1.11557687613011,0.995931605794247,0.997429686568864,1.06099147510539,1.1960590470251,1.10340099250985,1.15674642612118,0.991859816387759,1.00978208712467,0.972031132351905,1.04303949851333,1.3088322901193,0.962776161596176,1.03319515785803,1.10585578882041,1.03397451513119,1.0656039342603,0.994839324718835,0.622177529635535,1.01900428304484,1.14317707186497,1.21857074975586,1.21929555255956,1.17198730830755,1.02082390391516,1.09253463763985,1.1713297826129,0.908057362786907,1.07488894024532,1.04054367740761,1.21750249579303,1.01572207542484,0.72214108941335,1.28551418631778,0.940306877763396,0.80023536275566,1.18892437939611,0.814790141027483,0.769285364162757,1.16814611657585,1.3238995873385,1.05145372976396,1.5,1.5,1.19690994999882,1.1567096875454,1.29422495574596,1.07441200480275,1.10569638178356,1.13686528191582,1.20087141651336,1.08223550259925,1.05797484095757,0.901849254226612,1.3061608019881,1.5,1.11808838860644,1.13202018973449,1.0640332500978,1.5,1.36548171630088,1.27251754197668,1.30639592172239,1.32280560188747,1.1440043487308,1.07330334224013,1.21827281206201,1.13927296749899,1.07202049035071,1.06985711321644,1.19054375401571,1.09792574132585,1.07680885468356,1.1484021140871,1.017073903633,1.02264353811101,0.914720658073945,1.17847514136105,1.05349429492016,1.10551477962063,1.05049413559377,1.07487618401186,1.09230619364628,1.03528861188921,1.07886604974986,1.12210518018479,1.19746560256004,1.01800229919841,1.0749956124081,1.03666432188592,1.09830159550907,1.07855732181301,1.11998974620451,1.10969271294231,1.01775882326046,1.131716947534,1.0636111448309,0.992573232430343,1.063532086422,1.09511793704342,0.961096332845593,0.976431320179648,1.26000614109024,0.987006586344576,1.13195620566912,1.15155499062543,1.10873427621392,1.12806255807888,1.01684378374761,1.0046842689292,1.17198128932949,0.939091593472982,0.922252657536354,1.10758169488984,1.20946888402401,1.09345586113482,0.841740568146656,1.08501110287461,1.09109474927316,1.02191566702573,0.911499396198876,1.16603452240718,1.03255196468387,1.03392671331473,1.09085668852919,1.03918405205561,1.12889810189843,1.12972129152504,1.15263469881732,1.0452637886663,1.16650521688597,1.0830605405585,1.01106934843904,1.09240539768139,1.04445393952481,1.06565660170335,0.979081867881682,1.26078283426705,1.22499895029611,1.0174737518486,1.05340031815837,1.14039794809608,1.14778735000613,1.16593625053087,1.10640219845852,0.862346972019653,1.39800020375295,0.990997610695741,1.10741536301557,1.0030920439488,1.04347851009529,1.25580053028023,1.08847576752116,1.03672158285437,1.1502054738517,1.14530147622965,1.29764291638875,1.03652174361766,1.05361378234046,1.31426375094718,0.941507224108692,1.1888242939595,1.5,1.01010114181119,1.17511737932124,0.852505110699448,0.999807995761894,1.17119379450507,1.19347921046476,1.19280776567126,0.982290406372038,1.03564740615695,1.00470332607744,1.16475891960881,1.30561245663198,1.25006957343589,0.843051632440708,0.974024572311596,1.1385925841195,1.10684593363631,1.12357891242893,1.07188366408174,1.08150573824109,1.08490528122342,1.36100158391641,1.07198168139164,1.20567226532556,0.910963347483594,1.32987870738458,1.09477818082125,1.12247292165003,0.95877988129882,1.10394260422426,1.03170106883987,1.12783485272962,1.29559859020187,1.11413626086681,1.00573796601811,1.44009095910408,1.09916481746641,1.12356061082262,0.881894358512448,1.12878764510794,0.839803645868366,1.12964688336712,1.14757935309785,1.11543154809528,0.933033150009701,1.28450407933201,1.04658276326717,1.1048470291154,1.5,1.081538624885,1.2360744050586,1.18333690179263,1.23809581047669,1.12354728005937,1.09952038300897,1.0247444670822,1.10982191348412,1.21540063564534,0.935754911179273,0.995423399600601,0.973128589032546,0.972311077702361,1.04548237286221,1.19873973476356,0.99946864870896,1.09627040633809,1.07018602250463,0.969864347415064,1.05378804280473,0.904867261662917,1.09558965330024,0.988828287596992,1.15708664342628,1.00972815497834,1.07406128097916,0.98812705129186,1.08537618367516,1.07694033610795,1.0017070571728,1.40798566782234,0.997572127102411,0.833987228320059,1.14745684189409,1.1292176167793,1.0407317950873,1.19243787507602,1.05328838524125,1.06704941333776,1.05845436575247,1.02684638061287,1.13838701587979,1.14940666667119,1.14804731230206,1.5,1.14502160379268,1.4254927059115,1.19857233983037,0.755535960088446,1.23067907890501,1.5,1.13402687529663,0.562937908531909,1.26242512395549,1.06273953607765,1.27678988341856,1.00340078075832,1.08052380924556,1.09114394855784,1.5,1.15856544068319,1.0757779742121,1.24238691578533,1.24433795485721,1.12530754153631,1.03505548843598,0.519748163292748,1.2217247915823,1.20374954247064,0.800478317893313,0.874254643990696,1.0447720199827,0.892033403417119,1.02583704083003,1.03506836166449,1.5,1.15360272750451,1.15381927191949,1.5,0.900042549625987,1.10877522019859,1.03488533371735,1.02625855336653,1.5,0.983268792206206,1.27187197951075,0.84585064771925,1.30040660477307,1.10914092378623,1.12088824822625,1.01591801919214,1.23363260163413,0.838393103512921,0.916831655497427,1.10280469519408,0.593486130366566,1.22502596506166,1.16377350164128,0.996617894786535,1.12448814079645,0.803230895122007,1.16568656386072,1.22395424154255,1.07838192903771,1.15158801207272,1.11220686784746,0.895685051491426,1.18783396531217,1.04496583673575,1.000842873859,1.07088083650933,1.14479034566564,1.06953140687073,1.29245283159381,1.5,1.08309770792521,1.5,1.05614527000934,1.07712427022697,0.941662929427807,1.02699251996044,1.12022487983785,1.21575817699695,1.15495345262189,0.965597242988668,1.11453139002932,1.10428049395612,1.02575224108115,1.5,0.971922377364405,0.926908955698683,1.15392111376629,1.19576410379424,1.2385437190839,1.19139202108303,1.08673940415434,0.676389161969295,1.27795976808258,0.503067651589731,0.5,1.13903525370686,1.0572991607442,1.04929690633968,0.983954329555996,1.16868755957956,1.06967694792503,0.967192796428009,1.11957389885321,1.09492387161639,1.0694512952386,0.875348758475051,1.17005024720438,1.03292506595985,0.894809574525764,1.04155175694978,0.856450659662098,1.20788307908319,1.34889660361691,1.17219559545925,1.25675726834719,1.30568685357655,1.26987139770223,1.17780252165945,1.25871777562388,1.0569333580701,1.5,1.31423764587902,1.29346636127338,1.5,1.08953586252909,1.5,1.19625773823993,1.34073985105303,1.5,1.5,1.5,1.24316557298577,1.19437499474583,1.3957741699202,1.13808110320967,1.34345225388337,1.5,1.5,0.876360414704606,1.5,1.36875446639382,1.5,1.18863659824886,1.33895634477393,1.49796593593136,1.29501746973332,1.11038080546733,1.36215454654422,1.39645740237876,1.29523256460424,1.45624113635946,1.34479167354224,1.34059299066091,1.5,1.34450724294211,1.5,1.5,1.5,1.39448610341812,1.26041031399613,1.5,1.25494047537524,1.5,1.5,1.40044067009565,1.40614236972661,1.00069708514447,1.35519383357296,1.23853373141541,1.31816236616462,1.37708442389629,1.3543734076221,1.48431348495468,1.1668848467906,1.5,1.09887318888396,1.11957934526399,1.5,1.5,1.26256745251891,1.5,1.36730676551508,1.17142381609946,1.5,1.46814419307988,1.5,1.5,1.29550449549366,1.29268571671764,1.06233706705129,1.32622387294476,1.14678199779166,1.5,1.5,1.40962637316788,1.09137952978463,1.5,1.49068334295856,1.162053756085,1.5,1.34421868431741,1.40038749624534,1.5,1.20187611613225,1.373873714712,1.43624722645327,1.38663328209491,1.5,1.5,1.5,1.26202020471593,1.23406955619828,1.17185147023564,1.15368527830486,1.47809336596217,1.3245775280169,1.25177769967028,1.22538551988578,1.2839137018491,1.29101877113502,1.33989056451047,1.5,1.36731844872016,1.16504973424245,1.5,1.04748926439738,1.35556298085657,1.46415494815084,1.03140759110891,1.07758450803074,1.08694878932749,1.5,1.16902844080159,1,1.23144207628759,1.39573164414504,1.20452633451286,1.05048647354853,1.1588071261643,1.21090284221521,1.11076804840893,1.17970066258849,1.48238338190906,1.46578604673289,1.2354929641535,1.34475115015388,1.29574219096442,1.15295446872132,1.08656154668896,1.02383129098226,1.16079495174095,1.45936135504696,1.23973657837446,0.991814069618825,1.27560789139184,1.22319052640742,1.03388113762364,1.24034159161033,1.09938494644631,1.33447019232805,1.13199736633923,1.05728372734952,0.939635925884878,1.11116891894791,1.16200580612054,1.12409888134407,1.30907920629412,1.14508810879111,1.26390590540958,1.45273727237751,0.956813922326556,1.1019433457014,1.11678060527564,1.32440275046016,1.22008660942204,1.28169298306255,1.16043029555093,1.08716975932187,1.38529726519536,1.08582100897867,1.41277683624152,1.28299206098443,1.03913164745578,1.17998565116156,1.39831727729175,1.105545466854,0.939716689090124,1.05405135308212,1.24602660069667,1.24167645915495,1.22866049304144,0.947028433047042,1.09335814523722,1.2452259787587,1.059134740102,1.29520545352156,1.43299021246029,1.09262333255313,1.13482333579201,1.28875969752422,0.845604998040123,1.20665065218259,1.25448935894483,1.06963405537886,1.28455654011381,0.930721349226838,1.08458910253279,1.20427400225296,1.1541911849418,1.10801484131191,1.09290019982747,1.3347719418314,1.46876751450281,1.23766902068603,1.20140026469112,1.24955208535833,1.07793762340165,1.28842866109052,1.09881487192554,1.21519694804267,0.971977416973435,1.15170008395681,1.25644348749122,1.28576892870603,1.19553923915488,1.21067828773048,1.2270866387879,1.25755434140432,1.10517638004955,1.5,1.5,1.12871149170033,1.24145005056851,1.5,1.00781446730935,1.19779387503406,1.36400824508559,1.12912570359635,1.19709863297151,1.16311455403741,1.48932668108439,1.10080551132519,1.40553083805261,1.34748985173885,1.0894451528573,1.17624577588465,1.28670037806621,1.14937592098507,0.758521903355245,1.5,1.37659844445687,1.21506051810109,0.748917366369085,1.23935706731475,1.01326853970442,1.22419873991269,1.44805861345549,1.5,1.1728524467611,1.16927170150975,1.20286007673675,1.4688072231985,0.952537549920681,1.28206327175968,1.07917595164041,1.25643930193489,1.28976025241354,1.09034519460592,1.44421290075287,1.5,1.28048297346225,1.37302574646771,1.15735861363562,1.06206687618998,1.1557641329138,0.989414748692734,1.2766489478979,0.923133865018051,1.13579992212097,1.12615796743529,1.03788209507755,1.11906866274597,1.16043136085184,0.963072805912216,1.09496802432972,1.36734041763084,1.24020344428339,1.32500467205234,1.32181948153523,1.11849570330451,1.22083593827092,1.17234726804616,1.12175921118673,1.38983314506685,1.08967332108913,0.972040310092499,1.11038015207668,1.14409973169621,1.37743718987863,1.16786526002686,1.10060877750582,1.11207887440781,1.24011065982491,1.03962481199473,1.4120900345584,1.12100928077589,0.974731551463729,1.16578488344405,0.902525827977061,1.16123911844561,0.873645404984495,1.10691706436331,1.22480757793024,1.19563908063287,1.06764606804152,1.02684080917132,1.45013782577252,1.08300458727423,1.05998629767619,0.895248267530197,1.07713183672125,1.29140360193281,1.22728729677168,1.4619474956789,1.254396614034,1.14223738305773,0.978497157568637,1.13891661536323,1.0518089770453,1.48499052011785,1.26890974780814,1.04124995261681,1.15144105687059,1.07766439173102,1.1223496441481,1.18700291765907,1.14835394612082,1.14441010201375,1.13461117791552,1.05808563776728,1.1560744834308,1.22324380913305,1.18156616317323,0.98567509636869,1.14413171340465,1.33887234403759,1.3054060316718,1.01795943439203,1.05887974003688,1.13631454327888,1.27847765005151,1.12437942024677,1.13856483056981,1.25354806546592,1.38177475726908,1.14172592829568,1.16962918280443,1.3655420568929,1.07567829759781,1.27585380274701,1.39447469454354,1.10252352392206,1.12768156307627,1.06622242280814,1.04259020081196,1.15757930306676,1.12801751643874,1.15562156877406,1.3252731391504,0.885577487265096,1.04335377680183,1.13091788697794,1.1944924368667,1.23043893184027,1.08499082071258,1.42599580977428,1.32273546517277,0.985282072099885,1.34626049788357,0.897086685071536,1.33835489181773,0.958380757979172,1.36767231377796,1.13659576634121,1.0894713364832,1.12093005613124,1.18913114035203,0.944636117609796,1.22678990940638,1.04256967070549,1.16222676110646,0.958974282776267,1.16807290092037,1.24126368225431,1.06386690068728,1.20309137660386,1.16845220956973,1.25932199209803,1.31026153840161,1.0523213988524,1.11034344020369,1.15123511175385,1.20416854878179,1.14250560628383,1.03317447679167,0.984289392150687,1.27601969422648,1.17631188975458,1.5,1.35170788080982,1.2432031004702,0.976361963742696,1.184091120999,1.08989983689947,1.25257411008171,1.45093892594724,1.04292443423273,1.16485505373366,1.14281690236152,1.15134898839723,1.14606980305059,1.06856984721729,1.26388433918867,1.0645926889857,1.16420529809961,1.5,1.0661201327796,1.29223157725436,1.13016798837024,1.06405685715582,1.08936396420833,1.19686347564819,1.25342606247608,1.06277778115188,1.33163808016104,1.19440384963808,1.5,1.41851145840261,1.11945379939766,1.19241399408428,0.953188588053322,1.22658642539569,0.985020572532596,1.27735955941202,0.983141870491541,1.14641485099837,1.16955258370533,1.05420979520901,1.19688348416475,1.02726695037834,1.09808930498688,1.24262867131855,1.12382705602111,1.07792503071741,1.42339268410843,1.24170295449604,1.31506477851756,1.5,1.09114596969032,1.27775300440356,1.12210083665428,1.09878642503957,1.30143614275464,1.07255756353924,1.16021461088737,0.956429400830978,1.01204049933862,1.22144574624923,1.12142638277474,1.09034724152818,1.08803587055338,1.29957640128684,1.00188677366886,1.13898694187003,1.2900051993203,1.33210735347959,1.02094855671161,1.0614030637073,1.17257742755481,1.1819710993698,1.12883819681826,1.15775660506918,1.02664745980464,0.995732822608378,1.17914683130946,1.4096791196318,1.46231809959829,1.31571864491852,1.24316008741377,0.864199528532301,1.03899688771992,0.796223757070614,1.09452849422265,0.863507995299105,0.963773315263553,1.02089572320021,1.11082867383261,1.35438052996323,1.04415068688158,0.986887687510665,1.0395300105585,1.15090600135348,1.5,1.14008936924857,1,0.919813054717907,1.24498234798866,1.21988996165483,0.924632240663813,1.2366588358688,1.5,1.07811988277111,0.919365886787588,0.839149063359339,1.02509706507291,1.05110510365133,1.07411863615769,1.47900718442041,0.949702599001005,1,1,1.27292088829203,1.12408547352467,1.06982126404893,0.828139952755713,1.21080306713145,1,1.15955868224451,1.09029113220196,1.05510602074227,1.29292858423289,0.97411866271498,1.28583859476457,0.901353402278654,1.17146710805017,0.706348500971931,1.00056782652127,1.02200427531036,1.11160045475309,0.816280857634011,1.18668897384426,0.767158303457374,1.10140066203888,1.13481782950639,0.979774961366644,1.07729964124368,1.09881346020886,0.991384096863799,0.628564591499111,0.734661101262932,1,1.19376355427791,1.12458038142059,1.13777742069338,1.36631601036452,0.856273251650566,1.08072544952022,1.03344247533696,1,1.2066631391786,1.11418792477073,1.243905853564,0.99557570329618,1.5,1.5,1.5,0.726055507811999,1.00373192679336,0.99705649070813,1.11745221518673,1,1.5,1,1.5,1.4339876406138,1,1.25802572804423,1.3564777015375,1.31863450827708,1.21849838885035,1,1.5,1.4286600124247,1.03997588172641,1.31440098120861,1.2155204468535,1.30472979679428,0.982118527549843,1.24559255366673,1.30507822716474,1.05217796769867,1.0016138858514,1.23545497905036,1.26377993291448,1.1665993084448,1.12466614549305,1.43795979835399,1.20992958369448,1.24980070677223,1.16217952605251,1.5,1.24998901995023,1.5,1.11630254212021,1.1940338593109,1.34782428736148,1.22711763874365,1.17892083644703,0.969703178857091,1.22374763318531,1.09184523781489,1.46397081147644,1.15545666750179,1.05048598059769,1.24467443802639,1.23973020096558,1.34589251762534,1.26260439200226,1.13335543391721,1.32368349187957,1.5,1.30788048766522,1.24959232295334,0.957539418968539,1.02970273114096,1.16492546917012,1.22350093577003,0.981957443669816,1.19717389059748,1.03319903722959,1.43381079874703,1.33482440174254,1.16771916142526,1.31443303622851,1.5,1.19139861146415,1.16850688596569,1.18528767094102,1.34696054145,1.21185825527513,1.16123183561842,1.4934264151385,0.966933429221217,1.07053630022113,1.18739885394347,1.0277253761209,1.34816815331086,1.25953953012032,0.892178091385693,1.16517779853359,1.0767194529783,1.19981038864836,0.972728790917841,1.36743380898573,0.974949322046332,1.27723161892816,1.0902698475763,1.18388251243361,1.03204733348066,1.29653218476884,1.11469172622502,1.01973512025751,1.25702020663357,1.03563348400082,1.25843753594313,1.48145199223993,1.35470808014932,1.04863111944861,1.43809582114725,1.42854518052034,0.909101988719266,1.36567296701146,1.23847245664092,1.07202820759857,1.14260500440189,1.17514723269892,1.03568600035642,1.07249222683863,1.11945126280814,1.06046462803877,1.16062600247346,1.27755932468366,1.10378051711275,1.18533081777915,1.29367510032413,1.14803148502894,1.31493220021436,1.17327151043944,1.18744063977207,1.17596186303942,1.25292566520123,1.4990905702311,1.07898160300613,1.04083987251091,1.02748899339514,1.2449827930503,1.19431107066013,1.33001721325211,1.26121703175322,0.905420182205036,1.13731062162031,1.1015182814107,1.20366485621107,1.23769897196967,1.1274907002897,1.24131946379725,1.04230796475263,1.18811476968531,1.20543031169007,1.26018062697234,1.09639756085835,1.28139531174848,1.20913441901349,1.5,1.10929778556713,1.17408485673901,1.1355677458233,1.02558941930748,1.12725137947483,1.16368613299899,1.17764023042565,1.422901219259,1.07968922526867,1.26632594940207,1.08660578752694,1.2325596922956,1.0169357934569,1.06813974526765,1.15798550340817,0.917999679517152,1.39656297480042,1.07885013512183,1.09715596004133,0.979478748804642,1.08757786159329,1.06001042247238,1.24015067646419,1.24037850098533,0.992223625931585,1.27759048440673,1.103326661889,0.824749216678779,1.5,1.29507777102638,1.5,1.07009903734129,1.16999385747856,1.21349960481405,1.09174214387015,0.663994856214851,1.00891423925135,1.20700468650155,1.24498088421309,1.08455621797981,1.10126982650387,0.949157467193114,1.00560688923473,0.881774843920666,1.12360695075147,1.11229903127339,0.997844448479575,1.05599894997073,0.95587312253561,1.01449974899462,1.15075012462228,1.28028677883862,1.40475944319105,0.912775142671643,0.961923269655333,1.18570492116033,1.11504790100386,1.10399129341977,0.989643050083317,1.24740479658527,1.1084483170311,0.972259891614529,0.900719906531538,0.981822015837353,1.04530706289017,1.26524846041275,0.903920680259777,1.27901262480498,1.14062734084997,1.16824187487523,1.45665223313066,1.11251466205552,1.14016027981392,1.00783149049816,1.09203543534622,1.39227817835462,1.24220198829036,1.15145599861263,1.23633221812348,1.31437338987415,1.03170738437093,1.1625114285863,1.0593605482623,1.21136664367856,1.26018818991224,1.12125454640373,1.1384308923269,1.15873281693538,1.36645230829974,1.40279126328473,1.11748545488934,1.23295392242986,1.22049398291454,1.48727625822317,1.15890437201745,1.40372592520195,1.31755455639347,1.09457999809327,1.5,1.13319693784748,0.927019553614831,1.13593291970468,1.23067861857241,0.980769139558335,1.27590632205647,1.34950273447388,1.18660113900334,0.996466444174531,1.08484662315433,1.09486002839232,1.5,1.17999296727249,1.2069658731441,1.13459476432298,1.30001141744921,1.14613601299888,1.04715782482034,1.02357037938273,1.16022410486502,1.23158233259902,1.29008661112876,1.07161606162628,1.24034362873046,0.922248379510987,1.255616965326,1.35714633053984,0.963852380835282,1.06447074602831,0.70137311269993,1.32200016000993,1.21502350048734,1.12283818187951,0.987983480922345,0.984582889163573,1.31856982635123,1.07607990812513,1.1811695052531,1.01963732507191,1.19854470062102,1.13275306301164,1.06544158389662,0.980625983003564,1.04382070043533,1.20028136853156,1.06014205514647,1.11794584704049,1.01969633382446,1.1091408779907,1.15098589972944,0.967053781721115,1.30882105794455,1.01613774613348,1.23640570206899,1.25883455038062,0.914097412926114,1.5,1.19175822724406,1.25958148849002,1.439410299351,1.1921354202295,1.02139182366266,1.05761866574776,1.25118644267639,1.20015863706632,1.18220818028807,1.02111962925167,1.12380098599766,1.26601417359474,1.33960946895914,1.28023650436747,1.22243899253663,1.5,1.15578173617199,1.24611584213093,1.12865706085989,1.15082206445939,0.895883939727461,1.5,1.36042577875549,1.26516652100846,1.30439974732342,1.36343838081913,1.4153596301618,1.15834412482215,1.13107773180309,1.26144402529522,1.04464722144584,1.16239943351204,1.5,1.16381998957401,1.35527550484536,1.17726094854936,1.19926332547521,1.18934826360725,1.12455926604867,1.14887804481453,1.15580041282039,1.0298530453023,1.17592784437563,1.11892722330123,1.3585115459181,1.26580068544313,1.42999295961592,1.3348391722285,1.29033645701536,1.23785776431547,1.20397361640138,1.22552247825572,1.23427221126513,1.13575436749735,1.23279896145582,1.12388939652606,1.10678806905508,1.25425812871061,1.0020981494419,1.21569668952943,1.20747644699287,1.02828662740198,1.15416633371443,1.17782541954515,0.985738411480038,1.04559761319508,1.26424286483382,1.20444731121891,1.05485834399734,1.10718638423672,1.2455070019472,1.10262622167188,1.04914046537204,1.14725926446895,1.23998962718429,1.06194899907521,1.05429919160211,0.970004729686952,1.4964196892341,1.19241336527003,1.16690939241903,1.22556563602693,1.07383255623498,1.04193986472873,0.909177211108275,1.03837148422025,1.14572676361314,1.05311832889954,1.0310591393222,1.03464015024093,1.2536484170091,1.02502920534328,1.11745486978077,1.09135656223093,1.01120835021517,1.09295370327046,1.04427032839013,1.19240559045021,1.0436479171828,1.09377019833629,1.15399297349569,1.22890513574042,1.07901643717438,1.1141588279777,0.923007035066087,1.13446050966709,1.05188479003556,0.959517661560817,1.10290042204921,1.34169165866755,1.07647897638902,1.42238585718457,1.19201135836707,1.23690278013901,1.09434229238907,1.02513057792874,1.15813103711821,1.21341983867026,1.05681912075906,1.00701237089554,1.13940309327231,1.07323068548911,1.13824883099422,1.5,0.677826858061252,1.39922227873773,1.17590590239923,0.755082687887639,0.918043628601222,1.06819626783216,1.5,1.5,1.26909311915253,1.20523281670826,1.36875119894956,1.49211849846999,1.02069655434179,1.1802506027764,0.873607464055226,1.5,1.29391573596771,0.960771287088852,1.04356652717728,1.08464343379087,1.08025467200451,1.2245287810025,0.818480991473134,1.04669200151936,1.15312639429387,0.977413026115102,1.3402723577441,1.13114354649065,1.13783951733642,1.27579678229429,1.38151112647914,1.00882173280432,1.00706590174982,0.77033075748969,1.20176040698767,1.04407691712079,1.33104836099753,1.11703340682231,1.06064857288117,1.04169448161488,1.11766462039803,0.996835550686639,1.17356850333763,1.04594525248446,1.17001021246599,1.17333147905549,1.04404768093775,1.09951511679372,1.06168335301388,1.05014636368137,1.1498716929627,1.18951818023304,1.23850704319396,1.02322687246774,1.30486882441811,0.939268718494654,1.0196917545559,1.07201927591313,0.805665558283249,1.17770972371417,1.17780883931923,1.07554843750394,1.02704844668137,1.03970129043447,1.12774088562377,0.958926620529292,0.892658677546234,1.02147081395776,0.956374430089602,0.887703408138532,1.13123455171368,1.07904623505608,1.24286147947176,1.13970555692239,1.06293855690735,1.23707249521355,0.5,1.04840278956343,1.0524525233605,1.15935558479389,1.11566901186351,0.894079915058443,1.09906988387716,1.03075699050777,0.997500157770503,0.884093347747502,0.916821321618878,1.10928381762141,0.949874890344353,1.10470890089748,0.80124094591771,1.08246210547156,1.07363479242132,0.947498899761808,1.00916064186075,1.10041248185701,1.15072161301159,1.06355247515977,1.11954335499878,1.02732448712953,1.1648150280633,1.21915133572067,0.966713822483505,0.821811785906154,0.962051703866016,0.822504800982127,1.15913309901156,1.1628383773061,0.837352014603916,1.24648203057694,1.0638010676316,1.09168269826209,1.08352188584933,0.958224820640729,1.09038931668127,1.03409955380537,1.38062498672671,1.12065481551589,1.02269368441605,1.01878242783708,1.17267849302674,1.02350629165912,0.813415777131743,0.926568189697155,0.98678439384264,0.710494885846139,1.00399373788025,0.951195871960184,1.00121258064171,1.27302663872225,1.11816797005714,1.03246744186199,1.18612279130287,1.06257017773574,1.0207396458906,1.12391483786472,1.12496344942701,1.10749053088329,1.08090533152032,1.11103134919232,1.02951701481861,1.07238241740504,1.20882511508821,1.38638127331465,1.19267240207247,0.977216655880697,0.902469753476895,1.49382947874794,1.04699258654632,0.843765905761829,1.13396613195924,1.4566343904234,1.28059970018306,1.11834186195149,1.21822042501053,1.5,1.47579603291552,1.29184793207608,1.26299297923409,1.11227304636446,1.23785234852002,1.15546005237718,1.28129690618472,1.33771478893413,1.28516168440055,1.31092139632321,1.36275132443801,1.3268801476017,1.38115042458642,1.5,1.5,1.19530843322464,1.45160833954571,1.39570645763288,1.20881240825334,0.879687930403381,1.13652059388433,1.02202791774505,1.3301253181245,1.091654914086,0.937491489199267,1.08161379031447,1.11741898959269,0.959648981268819,1.27710423804059,1.5,0.929802491534234,1.21048390531566,1.20332040595714,1.22829229562357,1.12888185913623,1.22536176432548,1.25682232117336,1.31008159497899,1.4160935230858,1.23514263857563,1.5,1.12804819616086,1.17779214887086,1.40266439726064,1.37156853740828,1.20769197283312,1.21149559106853,1.3680622072099,1.30147788180092,1.15987840392278,1.28356117812637,1.29580506999595,1.11408183767777,1.34007121644344,1.30076544360717,0.948956761227289,1.44198792646136,1.36840811723422,1.16128994773877,1.26946347322105,1.42214580558292,1.14408255894321,1.20765464380234,0.941290385614633,1.2123967497795,1.28051566168986,0.984990808858484,1.24575392026087,1.5,0.911818961272718,1.21071708338162,1.38655491785058,1.5,1.23316002131043,1.28231944157846,1.30790298951844,1.26959044797208,1.35509633441815,1.28909183316893,1.23972683394764,1.33106686456198,1.22028027918734,1.36852631830117,1.17235356891776,1.34904891228349,1.19233662546282,1.5,1.2524040998545,1.33387680229231,1.5,1.17830743991605,1.24400877557052,1.27498447103442,1.07464491785289,1.18909154301283,1.5,1.18426708386718,1.28461292920152,1.13643916461948,1.3017502315801,1.18404677934378,1.19291177288649,1.21122419004102,1.41343476577663,1.13301967766447,1.08526057624728,1.2462988456579,1.22717110117996,1.15522416992171,1.1593912983718,1.44952950480446,1.1934321509161,1.33851887698331,1.3748117386609,1.20882359764121,1.18735333733393,1.18940560743109,1.12832350838483,1.20356992608186,1.08792250348204,1.23964962593632,1.46545317933423,1.46106429379285,1.24335299062795,1.19399769092491,1.2004163358193,1.06282558007059,1.28296495493127,1.25592817263147,1.32055661129065,1.15835438117783,1.37837444021347,1.43654547981398,1.29636757373674,1.08707716422782,1.21532590015968,1.13075689133422,1.10007464048289,1.19232776482567,1.16018936415696,1.18320577879261,1.14655547180625,1.13987198950292,1.16526776330137,1.15099608534282,1.29285656863179,1.22327770210212,1.43242552617388,1.16073825134354,1.115680415163,1.37023585633053,1.1667884297523,1.25642383662204,1.17761198122265,1.07035718752347,1.17877125500874,1.23611511708129,1.28269948721326,1.1877146881755,1.2380821020932,1.23858361605648,1.32096119118061,1.10965498342616,1.21916119074507,1.38608947099734,1.40209959388837,1.10389443980255,1.0095300766986,1.11528088997658,1.37760273368518,1.25535872444725,0.586789757211901,1.1826596105114,0.994504064826265,1.10878080211868,1.05294450018379,1.5,0.966304883396663,1.00529371984616,1.37426687641987,1.30942060765509,0.841920872468032,1.1053332206814,1.1125749647231,0.975719331802885,1.0997991691923,0.867562130070714,1.07072522892221,0.960269764176873,1.06221412371657,1.5,0.868983464715694,0.878101715910904,1.04980732407836,1.0927686032388,0.924608268014788,1.00194460232542,0.820536926818303,0.818456901494249,1.10412971645059,0.937396244929513,0.986110712489277,0.88521910299415,1,0.886459843435179,1.34301357945371,1.11768819551319,0.881422418426187,1.35786974581072,1.33494903162587,1.26763132126728,1.12999673799703,0.5,1.30871985970575,1.05900163151596,0.95286188684475,0.987259285328162,1.18988927330123,1.0368857163232,0.977196603908327,0.989527000203385,1.41462534630682,1.42440213383312,1.35700952943149,1.15868124188362,1.09663418091967,0.973870817143288,0.907676575363901,1.06077795441998,1.24622163493848,0.959219545982028,1.05267731701376,0.898446663411967,1.19799094571995,1.09725302638443,1.0979785856057,1.36084471218311,1.02096836460207,0.975959856812707,1.40372418324584,0.94001927679504,0.881064427355156,1.17943792564656,1.138655373546,0.92954780224246,1.5,0.890697656200352,1.30026560817296,1.01021076556976,0.999126501496825,0.5,0.857016863417928,0.96371209138733,1.23125785214267,1.5,1.46787882335283,1.19531556170251,1.0220223418778,1.5,1.1068704656105,1.16360514665872,1.13106332999198,1.5,1.05929915136809,1.5,1.28703797111901,1.05557826866394,1.5,1.20813988772218,0.892596532644195,1.24858671181294,1.10176533072548,1.07149246732165,1.09029788051882,1.16213371064922,1.33491812683002,1.14889198567279,1.46877737263362,1.3330877245613,1.5,0.5,1.14667292962437,1.24219845016495,1.14442839140978,0.989823489613211,1.12153156407894,1.21733181954962,1.34927214892912,1.13502780398495,1.16576068783412,1.20488429475308,1.0392587421371,1.07717965496247,1.46500595039133,1.5,1.00732574326721,0.889987693029336,1.07695335884553,0.954608919844794,0.948741226715003,1.12448199539206,1.5,1.00348958198845,1.20087183783472,1.13748458944239,1.11034634031501,1.5,1.22422133773696,1.5,1.15746855828038,1.24117465021766,1.22784144323223,1.32473357789028,1.45856000757101,1.33941098903055,1.36641301360664,1.32249872915789,1.22013133933609,1.29542080084333,1.10538879408484,1.09441790595743,1.02397920019779,1.5,1.02612254011247,1.5,1.2071715550065,1.4461141164127,1.18570325230493,1.21611216715039,1.13245085582073,1.39424931583854,1.26778214264298,1.20911935460234,1.23216823494856,0.952718527555109,0.766384886379604,1.17817172681032,1.40845549251916,0.882913274067755,1.31340620386633,0.878453201700675,0.949445478358932,1.05801626671739,1.45890944439446,1.24523128140961,1.06925779380362,1.5,1.18252771354586,1.17415757626599,0.854833450635467,1.47881805245637,1.10558410828731,0.950477461014278,0.895219394375614,1.18319244779817,1.03086877986177,1.5,0.857378981382933,1.13995211703912,1.01608337743146,1.15927065389743,1.06999363703575,0.955447028572661,1.43678104362162,1.19516930900067,1.11994897509274,1.4811315854102,0.949144200984803,1.1639597926042,0.906566486916274,1.29360358967117,1.5,1.26196796137091,1.05840846376944,1.25969649566218,1.28347726129642,0.682049691465485,0.980379041467229,1.5,1.10629592846459,1.03324099493181,1.48115410146207,1.38824228006009,1.17868142180033,1.24493274307619,1.2277542225972,1.06223078698325,1.5,1.40444888853777,1.36037516348813,0.965752916556624,0.94031598237544,1.26061966182207,1.23194074257795,1.5,0.974343365037312,1.15240567083811,1.00911141975889,1.13089313683625,1.29268660002302,1.19484284037436,1.12856179537372,1.32859745266361,1.07325789383653,1.00458632349803,1.14502549442799,1.03084276315271,1.04180478519021,1.03982335687725,1.17682654022796,1.18285716935708,1.10273312608992,1.09112880675941,1.5,1.24118414974045,1.38216980288421,0.994715787792975,1.25532951159545,1.13580048067066,1.09770523073582,1.35259655176722,1.21497195801527,1.08126946411829,0.957221327073043,1.3372466829573,1.10424926384415,1.03386503131955,1.11686674269589,1.1498819247694,1.05143753399759,1.17376800030149,1.01721002890995,1.30860035204899,1.21443143057671,1.04598916289491,1.14166243116425,1.0508463102795,1.07905177904478,1.07941789631151,1.09424463512365,1.22482180112155,1.24719508500805,1.16717744799509,1.03238066250703,1.21544074210412,1.32127879430425,1.5,0.929977409787477,1.16597268844524,0.932825314220121,1.0800934695644,1.02010765345335,1.07289960586748,1.10572561616229,0.96972626812343,1.06498676476502,1.22316409168624,1.03241606900864,1.08801850753006,1.10298714319015,0.943839588712338,1.08239906601106,1.16976797750618,1.5,1.28149263614267,1.07820161191907,0.985006699882289,0.99324227777083,1.04430125894009,1.14132064899905,0.83980414897965,0.888631276128152,1.11743933227461,1.21947933919089,1.09813143907715,1.02271644825411,1.17180075811217,1.12362124609604,0.97772943006656,1.10386940596172,1.03947234557915,1.05762308903206,1.23623499334619,1.01755167353997,0.969330849743559,1.00360428204356,1.27595511613629,1.06399085931277,1.26680842448276,1.06837324413863,1.40326910197076,1.12732256774645,1.09977118732585,1.27614899592731,1.13210885608122,1.19963734322089,1.00763229184673,1.27332085420524,0.946421408904932,1.04293054917274,1.07293257158366,1.40944222367176,1.13997293447149,1.17440333977023,1.21322403806085,0.908491316224908,1.02870241932112,1.16084565622747,0.967035372266295,0.957950715940416,1.03791490308646,1.09168677271525,1.06561119008293,1.18871717678887,1.01881474622005,0.971607400613916,0.90399667212638,0.979668835148934,1.06584199289039,1.01580330604727,1.1040636598205,1.03801672589466,1.22233191712099,1.0618868982757,1.02328181016794,1.5,1.05935194270512,1.22837886807274,0.976470541663705,1.05931657356041,1.08901198574648,1.03836103913449,1.26888345508571,1.04643796046267,1.02467509544354,1.02203402922166,1.02311837006056,1.05152341977012,1.07419993449019,1.26407900318163,1.02084770581504,0.921103346432852,1.20580486867086,1.10918218412481,1.08627191581365,1.47455266563745,1.05287722942263,1.12210547665397,1.1350800613741,0.919220973811921,1.07217879313076,1.01141196713549,1.05447118729788,0.985496225140446,0.887818687988324,1.06946137886586,1.05667364623332,1.00895966758218,0.852728303665833,1.15188186593953,1.00492173437292,1.05005798091313,1.02789400589404,1.07907130486761,1.06978625206598,1.00059479365456,1.17565231688365,1.23566442261981,1.07617037524813,0.989190127483569,1.0621091306119,1.03767760110868,1.08367980639832,1.14270764390413,0.916569204030655,1.12617627247972,1.03522999335909,0.938789131959733,1.01914360333341,1.03508239723093,1.13159669872545,0.981703654347186,1.11937332687592,1.09073567895495,0.925627510688976,1.18676042120139,1.0720122245064,1.35690031574198,0.870325921288905,1.14136245603015,1.1036408381182,1.04488815129421,1.03368250556279,1.0263342243505,0.64966885659787,1.0002047796509,1.21698527297137,0.5,1.5,1.15974291839831,0.897141541089462,1.5,0.661417509256098,0.948104394623897,1.5,0.612938482640788,0.953471471655874,1,1.04125524266802,1.15931801334169,0.857402408511139,1.01971022087898,1.06647664999277,0.5,0.899590759973927,1.00998106991148,1.13261672449025,0.872033795756506,1.05660130206475,0.886452419846333,0.917021244364642,0.5,0.799871883926182,1.5,0.879193349913429,0.876565778813956,1.06858027393472,1.06864156248116,0.991040944396298,1.09932028456138,0.808544613639777,1.17737102176362,0.872595725319832,0.62539463927216,1.24185846172631,1,0.847075944439132,1.19266526965886,0.911399002105367,0.5,1.28175388043318,1.03053533857314,1.06893014672989,0.870211144203574,0.905920069816045,1.5,1.10367484261289,0.928022786749516,1.46184646713214,1.14002812069866,1.13764554738504,0.951785984054279,0.9785107339239,1.26762109621007,0.922364643517457,0.920806673583963,0.5,0.83813763997072,1.12074708437212,0.880026794439343,0.708024153642875,0.70969220476172,1.28227366912218,0.857639484130544,1.03450162275161,1.5,0.586544636866388,1.12370958499756,0.604849508169047,0.5,0.952891131763942,0.756567656113768,1.01216556987493,1.04222951863778,0.997239484613127,0.927143004652977,0.952706498122048,0.942940815064386,1.22224136001319,0.761767512977636,0.650713411040191,0.941365008989796,0.5,0.834807808886687,0.804303018905042,0.699303913838407,0.733486770088801,0.874008876275378,1.09023538367555,0.963027442047056,0.785709307015996,1.08735954823151,0.972688688392342,0.880951639786959,0.655765558983298,0.697273224305336,0.982326529165804,0.5,1.05460243484064,0.894635601507096,1.10032476688532,0.861424799092936,1.12540265924193,0.98850382946306,1.5,1.07337174266192,0.7170267097425,1.5,0.996045796438834,1.5,1.5,0.750839174070054,1.42089411757869,0.733107581097063,1.39556539593706,1,0.856172659232221,0.979751736364669,1.00863184815668,0.802385085865938,1.16040778832068,1.1039198408118,1.05776357107551,0.904909325787517,1.0126569985635,1.14725263995086,0.727068232703982,1.09203837014165,0.691317883582526,1.05378007923145,0.956828422593518,1.17782500503742,0.5,0.795547819954464,0.920131110200008,1.0091782705612,1.03999252174442,1.5,1,0.833337819967672,0.736166184008855,0.591375737295783,1.5,0.721112285617245,0.976836392118178,1.06733543897442,0.5,0.850028441620384,0.916408360187957,1.26630508501343,1.13831641583266,1.08805235030064,1.23923199424119,1.5,0.900405311861488,0.5,1.1242266708583,0.757078177580772,1.06372768132955,0.644921344491964,0.822118573749991,1.34814338756183,1.31596400214818,1.5,1.26623295463545,0.510583280488153,0.805837788838812,1.0885242056322,1.01695842805335,1.14380445443398,1.32643298850282,1.45473010947036,0.998727063340877,0.759360342685255,0.886406887999165,1.12468956142018,1.10396638771572,0.907356241630854,1.07511091930355,0.82337508630669,0.702860192042887,0.975066692533355,0.69183696213385,0.749721617150714,0.726807857964624,1.07728980983334,0.506675098533008,1.03413752796449,1.24550075162215,0.700592515912085,1.03298763443906,0.798453297779748,0.528190285696278,1.5,1.00167284244114,1.3872070456863,1.5,0.963226271588017,1.01332719789447,0.679016451252746,0.5,1.17644915819827,1,0.998745822415778,1.2251701933381,1.00469530836277,0.994972148199622,0.5,1.25334531959385,0.827228366472883,1.0401650772354,1.2925574226337,0.647819934113065,1.04934859011891,1.1710173650054,1.17828799101972,1.2294889590129,0.892710202094178,1.00782872632861,0.897212555603368,1.16544423713906,1.37596769590566,1.15595651251989,1.13503479215196,1.5,1.00473970719061,1.5,0.965587963700244,1.30932330064437,1.24590690871193,0.835483869924533,0.679351686879425,1.07270122348882,0.89485814343953,1.17834066868444,1.5,0.82053145980481,0.515971720172641,1.14747912236773,0.612652658489372,0.973184258769891,0.845792488467044,1.10754394873593,1.5,0.634824120567197,1.3287174005827,0.898746060734987,0.726507619377229,1.35894124651679,0.688900898332933,1.31327868462242,0.868108054319909,1.5,0.909649554246864,1.06765942100389,0.980472783988355,1.00179940715327,1.21903892530719,0.619422889981388,0.961477422550408,0.8957662362985,1.44140646687365,0.5,1.12548633723702,0.659317841401037,1.1689970335619,1.39520479241863,1.36292063973488,1.3937125958573,1.14495818987654,1.12832344627536,1.45649596696751,1.02678659297405,0.843868837834193,0.995695507262762,0.837842748153759,0.905997838941043,1.09745901827827,0.661241303891485,1,0.740054276143538,1.24267451101469,1.19139807945147,1.35642134971521,1.11538438792603,1.10700880858845,1.5,1.5,1.36597429606052,1.19264498868294,1.5,0.741737519406693,0.944979823544,1,0.913783706608446,0.793688449400796,0.972979358793889,1.5,0.531688922838606,1.21272152830194,0.856642570749388,0.93106681605159,0.732764646758344,1.07027850668255,0.5,1.13066733382576,1.00322197512339,1.0892645402119,0.5,1.01621026837788,0.99030599320213,0.925783647858475,1.02992316190393,0.935184956338822,0.878310000661074,1.1623634652644,0.834953228782649,0.535023487891831,0.673811630353821,1.11017973664334,0.976515909964268,0.841096578242193,0.981192358709987,0.934228297817982,0.980311280376889,1.016408500232,1.07647554107601,0.759856952756556,1.06367561324833,0.5,0.946955735182596,0.998293755318819,1.21595784042622,0.5,1.04195782030709,1.11273084568811,1.00213878613159,0.984606166853723,0.904040115787801,1.14497058778633,0.964326595391163,0.5,1.08781044870759,1.03422324512787,1.5,0.82773749468998,1.16204131732787,1.12783220247146,1.06591569192565,1.18969387146445,1.02980961055499,0.837448728255022,1.02065765132243,0.965852027213524,0.671606074904294,0.611124962028692,1.00589917598654,0.687557175728494,1.5,1.14173953304464,0.864680717622528,1.12529220490662,0.841751697558007,0.892922409607242,1.03070845180085,1.14052969289111,0.855978266998062,0.5,1.10050916564735,0.989620640136984,0.769563526221775,1.5,0.882408180065271,1.01898017105454,1.27704722373254,1.15779515874341,1.25208923792019,0.907619145567534,0.800215150267259,1.20339941047631,0.950629807007875,1.12700727292375,1.48094419237691,1.5,1.21860783535004,0.858696191907737,1.15565039272243,1.00023969314256,1.0116872024405,1.2786917416393,0.884506757879048,0.814593172508095,0.733200270327906,0.775740599736098,1.11485753673496,0.744474995793515,0.750760530879694,1.07995155472333,1.09029708957091,0.85251590651157,0.833776577550711,0.702847695350641,0.601455037675348,0.700380491617752,0.898217385257716,0.771541014976519,0.94844156810676,0.611570512218318,0.61283789742851,1.17965298222273,0.783591428180305,0.792165008386438,0.5,0.718426544234354,0.637991017572734,0.677369700723666,0.5,0.5,0.63637165299921,1.5,0.990837891539023,1.5,0.5,0.5,0.5,0.984951201963156,0.5,0.5,0.5,0.5,0.5,0.5,0.5,0.901333353622667,0.5,0.5,0.82847418299883,0.5,0.694326796120612,0.5,0.5,0.5,0.5,0.882666572906405,0.5,0.5,0.719004862922877,0.748106687622122,0.5,0.607602799664061,0.5,0.676430349151885,0.5,0.5,0.5,0.5,0.5,0.593674522800571,0.508060096880276,0.5,0.791557863605322,1.02582924425574,0.5,0.5,0.623502820608324,0.5,1.5,0.597300968911445,0.662589074705473,0.5,0.962053166069752,0.5,0.63811681849044,0.5,0.5,0.5,1.05556508445085,0.5,0.5,0.5,0.5,0.5,0.5,0.5,0.52041588284557,0.5,0.5,0.651072498671188,0.657443786980093,0.5,0.5,1.21300283424922,0.5,0.5,0.5,0.5,0.832991710712324,0.5,0.852091836153346,0.694735800656546,1.5,0.5,1.14273387680365,0.793909870073301,0.5,0.540905709268315,0.5,0.5,0.5,1.23972400487757,1.5,0.5,0.5,0.82325611235551,0.5,0.5,0.5,1.5,0.5,1.5,0.5,0.535702650237096,1.5,0.681644127573232,1.5,0.679960934548363,0.770464648458007,0.947985671123416,0.809479777362271,0.724293553849366,0.864314556031194,0.899701005243693,1.14120285121319,0.944645122110801,0.799593759972275,0.938777083666222,0.934952187759935,0.707707955945078,0.642667566690936,0.5,0.611453270060168,0.741764819599414,0.5,0.5,0.872943998491452,0.5899247890785,0.802654212691126,0.734524315311222,1.09547397538895,1.27499596053942,0.775726644486061,1.06675652159267,0.980579547126027,0.874646256288164,1.03904922087745,0.5,0.594999354738084,0.958471317827487,1.03126731230859,1.16387518643729,0.5,0.5,0.5,0.799012374512123,0.5,0.586358620619028,0.5,1.5,0.795914903176172,1.20738114401373,0.5,0.945381134272701,0.604581328264292,0.841418702224105,0.5,0.735961317361792,0.837313018841585,0.834346918544804,0.756925829930832,1.30958114869289,0.5,0.742545706574937,0.833381850400278,0.973002824838184,0.601333883165488,0.84488120835874,0.733891040193587,0.668817609790886,0.823153195130341,0.5,1.1653374431567,0.80961202544384,1.5,0.5,1.5,0.925837951065698,0.5,0.877841945001645,0.872141116044651,0.665019420335699,0.95006095466269,0.680679553928892,1.5,1.12169883695056,0.5,0.836770532023699,1.0354279166101,1.06217693368229,0.5,0.5,0.889851052867778,0.912329489023227,1.00584850845842,1.08080357201041,0.518485317981395,1.17492223994837,0.805712598492786,1.22220341600673,0.565428232069707,0.884824214169943,0.511887240762621,1.21681208337897,0.954960895811862,0.675636486024263,0.5,0.5,1.27705496828622,0.739124710447636,0.86730187387134,0.839055673588194,0.884700875217699,1.15501522904785,1.18319340986733,0.844299852583213,0.864600371975579,0.953994062227508,0.77643419217202,0.5,0.729179076855873,0.902019605820226,0.783673514695817,0.5,0.874961562158147,1.5,0.501328095358027,1.13494573897581,0.94468558382264,1.15834389937304,0.909493633044392,0.551622852672391,0.5,1.5,0.5,0.841923159416661,1.03525306581594,0.5,1.38558234384885,0.904226836092585,1.5,0.861490656309201,0.972405279361797,0.571975980282232,0.794034184371421,0.689385683768836,0.779033026732786,1.08843971584311,1.5,0.803382513522753,0.5,0.860423948920523,0.5,0.796105769195242,0.5,0.951386730443336,1.19971926996643,0.801758506316582,0.5,0.62038236684685,0.5,0.5,0.718535630555943,0.977916506968197,0.799029483774375,0.807533301902238,0.880329072997629,1.0593838952922,0.964005150658937,0.8827375149169,0.530190437207411,0.5,0.75980853264069,0.5,1.09778479893709,0.966053458816029,0.816505964151936,1.11191377264349,1.00788110704185,0.896993993642201,1.15006141659024,0.853145363244829,0.606525804447676,0.5,0.661776569803553,0.5,1.5,0.5,0.786368288757026,0.620721946158662,0.627580598989898,0.520527915898716,0.869771418612215,0.815495276053111,1.30572299999011,0.898922623727993,1.00891986308518,0.910667605822878,0.744466276350763,1.1260449804881,1.30738020292574,0.5,0.759160396709427,0.803014122114381,0.661337873882177,1.18460139202256,0.5,0.814888844764426,0.5,0.5,0.843440808905891,0.549249838031167,0.5,0.919023114618645,0.990145400177252,0.751188273361674,1.5,0.786452864278049,0.883850368835912,0.876506804882805,0.58603182977657,0.5,0.880014468100587,0.845305317477308,0.705934698572857,0.694483509958425,1.5,0.5,1.15701124685174,0.5,0.956546894993429,1.07695243271574,0.84930303393876,0.915413354739518,1.14895844120131,1.11243025823485,1.03794609065941,0.878787832898239,1.23349220221014,1.04717064648815,1.14496460861306,0.966682865951394,0.94942437273526,0.929833689839798,0.991551137280154,1.01140420330956,1.08376582776908,1.05715006271244,1.04124484229555,1.00934011764413,1.14271611968058,1.03140515139198,1.05916771445685,1.00331069605434,0.913287241001093,0.944038165048069,0.869972283163641,0.92967784187801,0.705360178017014,0.822127846337025,0.879872289845851,0.99161476551406,1.12727865336117,0.970898135776052,0.960981759003189,1.03583190325117,0.892269995032455,0.952932197746274,0.969602945265253,0.89896176695292,0.911520180004156,1.02607939291033,0.734237166989381,1.00115992792667,1.10879831183711,1.2337785915402,0.894369288089548,0.855048243772462,0.945481195252917,0.915186900183523,1.10893772139886,1.06720145889552,0.93570041466876,1.14502574412906,1.08833186088938,1.04452327401261,1.15235194491094,1.05133237109834,1.09722910204839,1.31865456461875,0.979137264178281,1.1229868786589,1.19352206959637,1.22258507954959,1.14234983637045,0.980407373957541,1.12158174284339,1.18545613857009,1.10789264896651,1.06257677692029,1.02018108234994,1.12417679211546,0.926055505954976,1.09323280732648,1.00008667328183,1.01012452948679,1.07867850236881,1.05347146838326,1.17046164932902,1.13626756785163,1.10033044027211,1.01171756131134,1.06847179247066,1.19500295077396,1.22089284689719,1.10827355961001,1.15440929151605,1.15132972078804,1.24300440165236,1.09070329183011,1.22554697581721,1.07624620411675,1.1996355705772,1.01330321456458,1.1563179913355,1.46900844232559,1.14387122819929,1.13731402483147,1.13279126341545,1.0396231230134,1.21305137119965,1.32611551311272,1.1701668858375,1.35817634756254,1.04221640561319,1.08414710261835,1.09006090970835,0.975181594693938,1.16532857661361,1.3375499683943,1.16817965542866,1.10647997926384,1.46148488643338,1.06226841001474,1.20817449897963,1.10923456991505,1.20027326281297,1.24016404872837,1.31162407287861,1.22785278253758,1.27959992357964,1.09897304457781,1.2160915277984,1.311993710761,1.40035923262654,1.16576182012679,1.23653760273893,1.28509091256333,1.28011593913814,1.18753880111529,1.2591903117695,1.23409689851448,1.30535339386108,1.03533133856038,1.26565534211407,1.33862187721755,1.42833122547505,0.97591103698119,1.16303478009517,1.27179572180085,1.26888612303847,1.14642550723389,1.44786251994924,1.29271792257712,1.10618475184642,1.04321417126785,1.37299721242311,1.37681489081894,1.04672471022192,1.12566718508045,1.091992159288,1.5,1.18950908032128,1.28150327728195,1.35244557325329,1.16912903468585,1.33249146051076,1.14851053018747,1.19592632306206,1.15045380412622,1.11628004174539,1.18858675636305,1.30382385476193,1.09748342150758,1.1838596670545,0.946005401122801,1.18408160548648,1.26834908757094,1.17100610490193,1.29736345341224,1.2087535471308,1.11577594148943,1.38009336907737,1.14995123851996,1.09808999580175,1.31585393098788,1.10595687835767,1.17460260983578,1.09818591610576,1.2882661634358,1.23998109709071,1.2302186778282,1.19060424379818,1.19903248516568,1.06668226576057,1.20141129696266,1.30839681283855,1.23870086687744,0.970020446201672,1.00986934136679,1.16096935331571,1.23235642860711,1.30847445611326,1.48852743535053,1.24355329832986,1.23505457921755,1.17866751160726,1.31280692121465,1.10141748954529,0.999348400470656,1.35871202079545,1.34215995586302,1.15499144865856,1.2687037384172,1.15715154827433,1.27501435210672,1.18662155947797,1.1177023540861,1.28022680083715,1.27106787655698,1.20883304657517,1.28620382722814,1.30176640505523,1.49192038987141,1.25719996898175,1.29667502856086,1.16691035473181,1.36004573729245,1.22744693597804,1.14231184836288,1.37889432350855,1.38622379658959,1.1894900666147,1.32866238925495,1.12740269533018,1.28356446348982,1.17991756000982,1.5,1.04153844733406,1.15586856903721,1.21748883159275,1.25557694020138,1.40075882399828,1.2907114150515,1.07462156130222,1.12216415688218,1.28159967406071,1.39940713273474,1.10108811371432,1.31491809719035,0.928166104048229,1.24376519537423,0.855317613062468,1.32596813184983,1.47969507341471,1.23770044020113,1.16855823431226,1.18187132095607,1.19235578917006,0.957082527416639,1.17434001950416,1.32132409562903,1.00903655622685,1.30179948594669,0.917825779886399,1.20106295567293,1.38390989508209,1.34538606279431,1.14234657925639,1.17232348410625,1.12898169871506,1.3053685203772,1.23475956480779,1.14064851613609,1.20016847057265,1.05432905281695,0.957630662801324,1.21248399645087,1.20665631183277,1.00205185251165,1.24096390468732,1.26892059715072,1.07027160689481,1.41300156880711,1.37824394382175,1.23285424401867,1.12991939188591,1.26548392806797,1.20026166890219,1.30990938944203,1.18599468529798,1.12776531826186,1.23200721371652,1.27364592929676,1.15081553160589,1.19771856456649,1.35614247489285,1.04159741353646,1.1226108920637,1.13750777857068,1.25805249201374,1.15195870934796,1.23966505737584,1.12065104633497,1.19322709216688,1.09648855371649,1.05156569803179,1.22549930639,1.21547052769545,1.24952860504753,1.21213484487186,1.19527017985707,1.29477439109027,1.05691004255593,1.22866825130007,1.31943697948421,1.5,1.2277655957329,1.2061474360511,1.01808052497636,1.5,1.2365265037042,1.15740605209558,1.42893401144309,1.06611166126876,1.5,1.39917359099232,1.0787613867945,1.1738560624803,1.25286048218893,1.21946494144862,1.26531914478966,1.19005080253738,1.12421956888145,1.09465989254862,1.09047208772712,1.5,1.07408484106653,1.5,1.17804584815088,1.0867165456994,1.13450839023824,1.16566568189863,1.25377849623482,1.10718269119949,1.44277098926325,1.25457073423638,1.5,1.3836716055599,1.21847805127662,1.3969154747166,1.46579798944147,1.07572457778489,1.1526886425597,1.16352440785836,1.32542280693658,1.25957935624019,1.26405492362044,1.0429632218059,1.29183153716994,1.39946583556753,1.18029687592753,1.24948500712298,1.19714568434081,1.38368481837649,1.3401912896373,1.09258332873024,1.0665087715005,1.35267912449513,1.32309149302519,1.3286347002514,1.39499466401508,1.26604169950664,1.29995984731522,1.36999718310715,1.36201229047766,1.32711189063292,1.09947993003634,1.37897320032608,1.13982991584793,1.13813299227449,1.34093046816767,1.1808641597216,1.41150625531555,1.13463305043802,1.23418975735656,1.29516161011461,1.19112498990846,1.18415877920236,1.1543171305373,1.40065441690707,1.19102683629898,1.08254998817644,0.860095042963095,0.99758264188003,1.43521946878599,1.23110709229054,0.951880455981147,1.11640469379043,1.12531734970253,1.30905150930889,1.02600312652205,1.25183779137234,1.20732412164219,1.11677561626842,1.18370279248447,1.36596101167524,1.25052079973212,1.29064446429732,1.27157684643675,1.10153983157697,1.2631984468925,1.20851176117417,1.15331477068037,1.07881049305871,1.13278411537664,1.16924249154567,1.26693020012801,1.29454730823225,1.14993942310895,1.14361383658965,1.23867268798961,1.23766633182592,1.32229772306189,0.985540806547658,1.2155715576912,1.17368160292886,1.06110393673982,1.14690537477758,1.13376523688711,1.397725326338,1.10044396057338,1.13785070034777,1.10837658760761,1.01634083268724,1.1556512715318,1.22854554919814,1.0999057016532,1.24797635568039,1.07142396829205,1.16552131833577,1.09555355951604,1.09903612686947,1.08016457356115,1.18528152032173,1.20900847561669,1.08219283115925,1.16643720699715,1.16569602740134,1.19779030503782,1.16903405534987,1.25852114901826,1.09811185398486,0.845767293226929,1.1026639560814,0.952022978668232,0.804602655719875,0.722505522819485,1.27589370257984,0.571124765714566,0.998865611818239,0.846592358601982,0.91595888205076,0.897166560526653,0.918049324596222,0.652862981444974,0.993596160291302,0.5,1.17389380336651,0.831406215548054,0.903688535890078,1.05646294620941,0.905963435468932,1.20805047277251,0.876488722108936,0.911080205027385,0.784429813183207,1.01830766168013,0.86492742175771,1.01476691448908,1.02547850250817,1.04754918946102,1.06535381019696,0.86660830941563,0.832300084207112,0.960738584405773,0.821916532981021,0.895398673559192,0.942696455838532,0.845839466868501,0.967389082036573,0.993264556549815,1.07040282989718,1.02195505704179,1.0433399764095,1.07140064804474,0.897256533540216,0.932521688487748,0.966282422085718,0.934633168028868,0.87893228890807,0.965963416513431,1.05376352416866,0.653196329127745,1.06405269233974,0.973083798070973,1.25970293768711,0.5,0.905178523736565,1.06159924652166,0.5,1.05957511019817,0.865677320197239,1.01026565423247,1.1003047250716,1.00974788469685,0.970820278776968,1.23462230857076,1.11494351821834,0.998880477698826,0.91773869167601,0.949426616752764,0.912912473492494,0.804333052267031,0.927140210591302,1.04557221207894,0.921558963387465,1.08867491374426,1.13404425359773,0.990584856746246,1.03891458885977,1.18035228138334,1.01557160158458,0.935447166034414,1.28094263178281,1.31638466790542,1.09879073154765,1.16327496832938,1.06424068907149,1.05542833312058,1.11646030397493,0.979603388121161,1.23078038256295,0.780593599853599,0.900813175421129,1.40021191732817,1.05141373166488,0.5,1.17032485661395,0.991546336157625,1.18711668324334,0.5,1.10928640349654,0.987348327539803,1.0955110667932,0.826311929090127,1.15972986817033,1.20215535940994,1.12142076109653,1.04116357933245,0.972947875849704,1.02587521674333,1.07973286616047,0.968481303086278,0.980176924931142,1.06213770142815,0.996932189130966,1.03425798620042,0.846833604398269,1.06986326246427,1.05347712760497,1.48339737094939,0.954242193957089,1.02838455647122,1.07263548218112,1.29168572743742,1.021060959934,1.0146501182924,1.10937337046784,1.2388247500889,1.06700607983777,0.956328155013701,0.5,1.17378182544405,1.26472511553163,0.974152111184626,1.07852691514597,0.955899700705777,1.06103523326175,0.997548622088699,0.61174243832304,0.879393431295883,0.988258747219601,0.989913178309104,1.07708370130525,0.793155981242774,1.05086488327179,0.93211201484115,0.914565014602405,0.546496942617652,1.07701484636039,1.02088217920673,1.01938019672013,0.951299075153879,1.07814694507017,1.16074036358658,1.00039538866171,0.943204380292425,0.882238494447937,1.06144939249513,1.47282743412625,0.967050265094813,1.21361723762893,1.06586405857129,0.971517136965183,1.0418756596044,1.46881196822297,0.907456525738076,1.5,0.885849156282645,1.03326148854122,0.963166176509934,1.12854731555913,0.811347633190695,0.950460428040865,1.08011468344763,0.931278978157826,1.12923365301468,0.890477703365701,1.02831870126947,1.12897417784171,0.97682203443265,0.775730281913588,0.959941684102763,1.04438096656798,0.909809275530608,0.969948322656236,0.841625823295094,1.05125187781325,1.05172829633697,0.716037879058146,1.2332625152835,0.730884882749995,0.800251176112319,1.14732838734114,0.933495566295584,0.876112946932751,0.924884085276443,0.5,0.972722523113391,1.20519024066311,1.02573665546771,1.02189144457546,1.15569113593119,1.01874386171575,0.870814771221913,1.10884313694237,1.05509041812796,0.771429086337987,1.1774242382885,0.930154765832154,1.00123126330036,1.19401352438398,1.42841351448799,0.736666053710081,1.14401930216262,1.08320124000975,0.950676272922089,1.00526240003473,1.19781007645047,1.13843114900828,1.23065360678999,0.767545887808134,1.3026579042423,1.06077267144237,1.09890379247139,1.5,0.904123377904968,1.5,1.07876072092438,1.11502932905714,0.959875543747417,1.35171547700544,1.20642174860187,0.9461412417015,1.01130839232778,1.36195121055362,0.905498601181143,1.08678136177202,0.851747779287298,0.873083250725605,0.906145162729499,0.823832335246034,1.18040790061902,1.09456975702538,0.772438072304473,1.21434737459458,1.03918684935498,1.15582989018888,1.0638185510101,0.75021860761248,1.10510752366049,1.14815184440313,0.981131579131474,1.27103710102026,0.85815303670296,1.2136398339883,1.21361153842824,0.5,1.20128963620365,1.5,1.42852360600753,1.18048753704394,0.5,1.1928438712051,0.722201188243947,1.05990833816736,0.959943654430388,1.0940152855473,0.5,1.11147308950104,0.5,1.13752687560227,1.05514813961982,1.00365530990384,0.931177835028793,0.5,0.857023126839669,1.5,0.96840745282427,1.03900220192812,1.14756417535624,0.5,1.07147209083832,1.1127213805687,0.87237106873526,1.49965768133197,1.5,0.5,0.5,1.1512003664124,0.554222160314097,1.44061422652608,1.02245075338782,1.07909459193634,0.632972583362521,1.04647128004164,1.07100738337972,0.861723401634649,0.974276167083873,1,1.5,1.04740283165788,1.30517512257237,0.90041340240577,1.05146932866099,1.0623021059165,0.968384205104671,1.28569538310096,0.866751577039897,0.972763554491762,1.01502624879868,1.11246280569267,1.15590543851466,0.813052533526937,0.5,0.884390639482961,0.825807735831386,1.01197446768272,0.94878867084111,0.951946630473238,0.660121717786908,0.959801473787317,1.42515051279188,0.758346828582156,1.06234479317504,1.03844492041694,1.1254070500351,1.1014893350954,0.989331223906149,1.00560836974727,0.74452130696253,0.97083134532598,0.840189149307602,0.895571342300398,0.854850753625687,1.03776797467595,0.997300897677787,0.858009211934551,0.870425951541172,1.03339568473068,1.09299187221724,0.961667677034597,0.933869718821556,0.916274062608763,0.843611269703551,0.791809901037666,0.98545668818761,0.840419165441491,0.712613433988237,1.03061485141751,0.997296660809996,0.928046665338563,0.919114305111493,0.992722866243443,0.823976735253966,0.961689161544247,1.27757437132436,0.5,0.85060715758981,0.803353570513969,1.21123590097231,0.789951820273655,0.954632613596753,1.04093410733004,0.982624338791017,1.04680320281874,0.896666097072989,1.03925249602164,0.985246919532924,1.13748893062053,1.04741251336867,1.00520970465205,1.01193612303941,0.968385858316487,0.833705375444964,0.829951650341703,0.656609494949034,1.08009078318307,1.04117058236586,0.823179034939524,0.948949768426754,0.949299107996906,0.897113598487337,1.01837495110977,1.2820823910853,0.999314701846227,1.33658660363059,0.931420798316474,0.939253616970902,1.03133933816754,1.15277151845766,1.06427577676183,0.83774679727671,1.34252778641089,1.04203250451824,0.926934862150749,1.11001187647037,1.08041971647496,0.947802907971989,0.863675494941028,0.988146352606846,0.928433283619716,1.0393454471199,0.99058450926998,0.791937799882691,0.906576436022643,0.763925690333794,1.2605784059216,1.03189203651547,0.96689169922898,0.857819616540767,0.912969761094599,0.978815929726017,1.10348308041472,0.992528162417986,1.03629252292579,0.5,0.830737714246341,0.589994150344987,1.01564352268179,0.884646359165396,0.925229171225614,1.5,1.04266538450471,0.991348408707189,0.975299209797259,1.09262670544766,1.28962552722588,1.12718256202895,1.07005551106423,1.39620578151326,1.24047106253132,0.785818257560101,1.36473626542384,1.04311534155943,1.19931589725843,0.763910275059408,1.05509159775527,0.881185947335783,0.811665850816036,1.34893677503668,1.07230460846169,1.19851504988405,1.14514977786721,0.865298977211523,1.01471735242734,1.06379231277547,1.13809834321868,1.163273806013,0.997625708945138,1.13267483317472,0.536186268390829,1.19796436787091,1.15754573129711,1.13333896538148,0.976752616416576,1.07842336937581,0.851504906680818,1.18085730862685,0.832843154099399,1.3515429227139,1.30038412135146,0.858728814432717,1.09926199098311,0.892150641560971,1.35912463215092,0.848853166097459,1.10890021401911,1.01330917298986,1.07470912232428,1.35058904698865,1.02867261020838,1.05352451737574,0.989856846225686,1.17620687863726,1.06235394164908,1.11587130765379,1.11001341671645,1.38925469455757,1.17028947132815,0.968712747470236,1.07520746800712,0.871929393822366,0.826975153793239,1.09025007475961,1.13668182666004,1.14609934991547,1.22900427777078,0.951157727373874,1.06003719815605,0.891300140237836,1.04205953594534,1.14081727308064,0.911158982484137,1.06386937223652,1.061354752732,1.03775145091055,1.33791530954338,1.5,0.946380095179558,1.03565195415837,1.17239666588286,1.30009503781952,1.09767343963512,1.3059190684276,0.815416543707226,1.14968027002441,1.07212206588475,0.5,1.23776908498655,1.16256667439029,1.12440035385436,1.00545557558304,1.11080274935415,1.10904479177973,1.12845649298044,1.22591052202094,1.01838049717083,1.19497168468309,1.25101380146938,0.889362965414809,1.11034082551837,1.1774733651399,1.08753880880623,1.21810514562509,1.17180389305191,1.35982513665652,1.01460488280668,1.02130417870186,1.09910673825382,1.03595318431093,1.18419274970631,1.24757861044128,1.14458686935123,1.22787356314919,1.14245744453734,1.07230556262088,1.13811062957672,1.10192098451778,1.12129055885811,1.05588813077322,1.29165474951929,1.12949976855654,1.24255988349392,1.32416681771338,1.31390649208005,1.03035862682963,0.990946671116534,1.25078294206652,1.06986311373124,0.771364336260142,1.07484227921996,0.9740945491152,1.08059908513774,1.02789501486707,1.11658021150779,1.03805035429155,1.08593650817876,1.1660686113295,1.25252454758883,1.00276867181837,0.889687689616664,1.02254821272835,0.906883533949176,1.17302553749077,0.972757030199179,1.37804792672392,1.03857385152319,0.919245409063749,1.15005363448927,0.959719614763839,1.23216556174248,1.46151632334923,0.905190386073976
PP2,0.862929573974824,0.638753408709094,1.48487170166279,0.826728737945004,1.1812358273386,1.5,0.679660495640273,0.916931699083619,1.02316119207405,1.5,0.543960168336049,1.09999293260414,0.957592175886479,0.5,1.12550025708791,1.5,1.132356214857,1.14131596967831,0.965816185665478,0.5,0.5,1.3118574635943,1.0316036343904,0.959542431433837,1.5,0.614722822362388,1.40308484508399,0.965123943336956,0.972984175909372,1.26557247437225,0.977954926997681,0.5,1.5,1.23256167977605,0.853605713809737,1.35195227210518,1.5,1.33694936699991,0.5,1.5,1.5,0.800006618618558,1.15947088759333,1.35781628811196,1.4594378275151,1.5,1.5,0.776743685114159,1.17477049742349,0.5,1.5,0.5,1.04257002494247,0.5,1.5,1.5,0.705045347801393,1.5,1.5,1.06276580772317,0.5,1.5,1.40192067005002,1.5,0.5,0.531044453546832,0.5,0.5,0.616977299966244,1.18769689237051,0.69029424419245,0.5,1.5,0.622213855731271,0.5,0.952155201568881,1.26195394043243,0.764909525971886,1.5,1.5,1.25237816000645,0.909302293313142,1.4065365681438,0.628623291118757,0.995402148712324,1.36454119118166,0.5,0.869272056925657,1.13912091569453,0.704038532766282,1.5,1.01182328645372,1.38090545354042,0.702214169317435,1.10818619989417,0.986636101295618,0.844320711742348,1.5,0.777413632543839,0.817263506421264,1.17181752866996,0.586096714360974,0.5,0.539919877588377,0.5,1.5,0.944439997018605,1.00051852011801,1.22311113241837,1.25346898015524,1.5,0.708444102692263,0.67834761394221,1.01892236765405,1.5,0.831835838991283,0.820754967756136,1.5,1.20388072301688,1.13897815721496,1.38970419889889,0.66827530913738,0.981926643354891,0.812431143616758,0.577411417072205,0.5,1.5,1.17199362679963,0.843475120733376,1.05248714012239,0.5,0.686840452110078,1.0398454925912,0.932301548059599,0.59229578858025,1.5,1.07133691520635,0.773622116768373,1.3310024504022,1.16276049759304,0.855974838118489,0.877115839334648,1.0817125295842,0.5,0.74206341232651,1.19372360338859,0.677428582130329,0.874855576792785,1.03249682146424,1.5,1.0553992996134,0.896637643176656,0.864426599641803,1.08600793557908,1.00610336218657,1.10716114506389,1.35518419593245,0.546742822134403,0.718928608223871,0.928154622616236,0.903742607967352,0.729259023313395,0.961232097176242,1.5,1.12390476104688,0.797476425151279,1.01444401865342,0.86276122465404,0.899102600939111,1.29161899120564,0.925960179564989,1.08615831873225,1.14501209736688,0.960892467899315,0.5,0.798033401011767,1.22037874035038,1.1523620651554,0.928517033151448,1.13137982892872,0.957902209983641,0.98984294521703,1.12868641460706,1.18920504709259,1.03362721282844,1.00722973484666,1.22206106368105,0.989907973435397,1.06998485295549,0.993005942150482,1.1109875314381,1.06872355395198,0.5,1.12177543501118,0.977289168755323,0.966127352483362,1.12143634795457,1.06248511763445,1.15990221547351,0.913681783750908,0.814485177158532,1.00083737665009,1.15617911970097,1.00235007905732,0.986919678081751,1.02474076756207,1.40415465540988,1.02071028621454,1.369111388752,0.974425160101371,1.00130239259692,1.10789745916555,0.944316753917826,0.793566065977916,1.08468550506985,0.847162040250625,1.0217130472349,0.881782670133741,1.04802348041733,1.07611790063867,0.883571303594434,0.936973128583745,1.0728723726501,0.5,0.962161935737092,1.16534270524092,1.08750756093426,1.12673333203308,0.821059692755437,1.17308609550327,0.950311575687047,1.23356318073004,1.13265458835409,0.718116352338177,0.974418385481395,1.02538528754892,1.5,1.14663924023434,0.830181089558514,1.04201424165336,1.21792243617781,0.920419576332977,1.11283852818946,0.726806723868356,0.72981910520876,1.17800757798569,0.812968697301611,1.0729730663892,1.0582288741854,0.792991527277253,0.948801707595988,0.875067362237358,0.5,0.974959990555985,0.93607406612097,1.05779691857088,1.01230738844213,1.19387261389796,1.10684745921028,0.852881026125251,0.955101745276612,1.05969974505039,1.07323725181852,1.06625380656083,1.02850646091871,1.07075418702029,0.943692540007531,1.0456926016992,1,1.05318114974369,0.987647574117098,0.85819099398606,0.960604755512823,1.15432947002725,1.24247831410451,1.19507019684117,0.879875251136824,0.90214287735037,1.1079890415506,1.11321340981605,1.05779108683754,1.02611417836922,0.975100804343401,0.652596482912758,0.945200242511631,1.07155283533378,1.07710732126482,1.04482202867461,1.12274735070522,1.1744831163389,1.1452154472477,0.941124511892557,1.13283432919789,1.25904251669411,1.05901908359465,1.17989110905352,0.948818257847501,0.943295025867245,1.1332197237209,1.00078316793307,0.82772047992686,0.836595989483008,1.3291869208484,0.835889550573783,1.22302259498978,0.743979354286439,1.08053769179839,1,1.11992048793866,1.25785665603481,0.964129954685072,0.66375448375838,0.880849716339463,1.1615620469882,1.06760478298831,1.04691808882169,1.15160052033612,1.43727836850207,1.1317485007812,0.939141096798753,1.5,1.0855661557829,1.08256810766823,1.41714956347539,0.933812352065243,0.907112819064077,1.06828841966655,0.683370112221105,0.923406441864113,0.940392460044673,1.04001032250898,1.01617876223903,0.943659550097041,1.07467055490696,1.5,0.857672508661019,1.11640630619101,1.3017371676205,1.16452738938134,1.22183277777322,1.05243548462714,1.48816189401944,0.97359055164533,0.831188654481157,1.02992109135965,1.44796991890202,0.940864373765589,1.06129601537121,1.12614550549854,0.851878554342405,1.3641801392826,1.03045463891557,1.0183353109181,1.17179244608627,1.30287518411272,1.02889602132218,1.03127466098109,0.959709347296148,1.03531553024069,0.73961468635763,0.731025608264216,1.23449311624293,0.979745281613947,1.09452503354207,0.906733828114242,0.954579273431503,1,1.26395777176423,0.5,0.905568645912892,1.24757050078335,0.884660634930006,1.21532534593027,1.16699882959912,0.99263897520592,1.09173854105191,1.27423682184305,1.5,1.12441647353433,0.867652874173003,1.0868202261729,0.858656742568257,0.969683924029381,1.04499253730679,1.03255494405221,1.15059907873991,0.78923114049333,1.0537572012218,0.951847849386679,0.999652261994736,0.966175891099562,1.06111378444752,1.08967198631573,1.17881712914115,0.931025199262676,0.869650970655602,1.12563785662923,0.897748103818121,1.11261570153794,1.28116785241148,1.10809917776811,1.15215470217241,0.5,1.21617247640146,1.00674799106021,0.887209803226168,1.00059571896781,0.978472128106823,0.966776156291681,0.833626414350014,1.1669719754853,1.07128191308345,0.93147455962999,0.96516089411551,0.920508722595352,1.18231936209968,1.21725994441538,1.26818160090891,1.07338801415353,1.5,1.02708510948996,0.842308269702484,1.37048249749363,1.03975391326641,1.0240217878546,1.01893722728756,1.08454228881762,0.99578778726282,1.14216850124745,1.05684589194533,1.29899835278602,1.05826542779563,0.976930797642752,0.9600283659908,0.990622371798499,1.00470727398973,1.11054808982944,1.29231130213241,0.974816476211572,1.16320510985775,0.5,1.07316457551034,0.5,1.42598509973436,1.1663990394392,0.937935290246235,1.01667705330151,0.97841009784685,1.1300752140237,0.97862609266055,1.09061512983436,0.929696504512475,1.14076159748835,0.965654205371713,1.10289796092974,0.976865240670246,1.01685969446298,1.11653530164824,1.00733178887398,0.934466017608197,1.5,1.19173557807585,1.17545506615863,1.13592991055559,0.778719471626443,1.13587408340793,0.928747297819176,0.874280193103732,1.33806003681016,1.14846396476831,1.00119961153569,0.788873017473564,1.431364847169,1.11588114812012,0.992250821097003,1.30116679796797,1.2325145158505,0.936074353161279,1.00147644852731,0.678868319653779,1.12472006197864,0.851497349492031,1.22209809063414,0.5,0.5,0.591624250149115,0.761028902311019,0.827578959578504,0.871020982480072,1.03857373583909,0.98779992634864,0.904587534530339,0.927078025988171,1.09317830856231,0.97783433856668,0.945274633894782,0.96783148018264,0.962784973663289,1.00345415260455,0.96653086120791,1.18024423876955,1.07986257192039,1.10143834750361,0.980141281883672,1.19567523201403,0.994915843608236,1.06817788142697,0.986788460962158,1.0432341137524,1.01090392147967,0.964969798921177,0.917052910401266,0.869276368733854,0.976924185141683,1.14835524204142,1.2428576755251,1.02971692388105,1.09163634398783,1.16078672450445,1.00118907568802,0.973483258266182,0.841972475236917,1.13686986613854,1.09933199799557,1.12307681626846,0.991132504820355,1.06290913453356,0.970973596676247,0.989086688481618,0.986093364278838,0.954537628756928,1.02663549712462,0.969415166436448,0.773008316338,1.02095224064138,1.01400045516226,0.913757000213423,1.02855953423408,1.07800183581706,1.06684095667275,0.955182766450932,0.994146249735758,1.0631155733283,0.974471460213222,0.977906868359545,0.850333134387231,0.963127054602489,0.95763078483255,1.05327139703432,1.04686204439474,1.00550287963455,1.5,1.06979783146993,1.25460662598444,1.05034575519431,1.06318768116823,0.981296179412219,0.931219578652341,1.03633997275332,1.11747086034086,1.01955938018984,1.04414759425363,1.16174019864424,1.1289108895927,1.07109882966997,0.960619817633903,1.08032267756736,1.01568768160918,0.919607049350734,0.985358459706676,1.06313025500904,1.02141072479492,1.03656686881228,1.11674489192306,1.03457067346265,1.16700557871685,1.17698488347747,1.03751608372161,0.971094047847225,0.843131373980776,1.24832883230374,1.04551734238331,1.01552818647298,1.42187278473674,0.989206463433075,1.08662106845184,1.07826988417256,0.96566915753572,1.09917929184335,1.04333400596725,1.00578060983326,1.18938943697083,1.0152226831819,1.08532946046127,1.07401098245825,0.923155351514941,1.02125163766042,0.904662386453509,0.978571258786582,1.0723642938736,0.995568111925503,0.928438546740443,0.951527821420648,0.931521777186619,0.958837818365978,0.995867986982939,0.88779569124779,1.03044032184786,1.03873907453642,0.979489678189802,1.01550235132889,0.910330462941306,0.981124833757681,1.01407443122817,0.992264046361815,0.904610019634502,1.03372596441018,0.934643431198672,0.947998570077618,0.955825597364196,0.912334259213979,0.850826140499397,0.914737929286678,1.12048453751725,1.00929539601349,1.00661442627593,1.07931991234482,1.10703026430734,1.08035741593598,1.01034787325067,0.954813752687621,0.999720671000257,0.969688582888865,1.1936454572719,1.11476413361632,1.02383602617874,1.21188701962885,1.05040333521658,1.04070227828502,1.06195476955447,1.18969643782498,1.16421938232027,1.01183079370643,1.16691228655366,1.00421694835276,0.99408920757415,0.971608108797555,1.0449225807895,0.994106674983517,0.892046998759433,0.980867314576277,0.866379713070426,1.07737412912853,1.00948123844442,0.5,1.03518629276132,0.967132915356618,1.03301651881431,0.974455465568041,1.01323768337354,1.10899366037573,0.951441298196255,1.18246468679165,1.01023295462766,1.19044754626809,0.982440337346459,0.688289736088661,0.970435303168264,0.938413429986061,0.969713913559293,0.985605238458696,1.01146890706917,0.982484505370858,0.947540517552658,1.14463113258123,1.03422030777437,0.914013749709404,1.13281088158833,1.11406578962297,0.875272232349962,0.919221084087082,1.03927727949842,1.07685594541313,0.831507668204051,0.965293086357908,1.24089698968003,1.29124399373998,0.949195340213047,1.02301015980883,0.766486719757209,0.671145598554099,0.992750727106624,1.25334626778874,1.01087856352002,1.09466590365885,1,0.91460313469498,1.06250051200164,1.04209125924403,1.02316416293546,0.813098774429263,1.48451675574398,1.28980756786855,0.917172072472224,0.967515179729556,0.951055628982897,1.05986495930563,1.02604430441619,1.05133875632181,1.00622493180785,0.951302353338841,0.990802193680766,0.901196611539453,0.978292254724159,0.737496342164233,0.964537464554183,0.804978520112884,0.895476295990167,0.823575968854355,0.832849188897238,1.03027810156492,1.01664977871801,1.04932547624057,0.626026005548191,1.28061399179268,0.5,0.717859396616394,0.607605472266696,0.505905760501911,0.930802944125302,0.5,1.02871825130595,0.682910084485991,0.565236820517008,0.849212798792506,0.848778012570375,0.721942131678902,1.02142232783272,1.10577878119736,0.86307141060801,0.795029882711823,0.733451284067318,1.5,0.968177231396947,1.07047241401844,1.5,0.899225413001182,0.956980385538514,0.5,0.698963807676257,1.47997002706833,0.94194707054338,0.5,1.09894534505091,1,1.3391446122682,1,1.03898192492847,0.878903018455252,0.772930490497703,0.995505469378501,1.38231812818726,0.985670282395653,0.700494082415293,1.28411723411643,1.20436644320457,1.22106225913583,0.834045231096296,1.15372138543961,1.10179800687372,1,1.07326778430754,1.5,1,1.045695441295,0.904382779062781,1.10416789324009,0.975541241555594,1.39156714066012,1.12595385617525,0.958866899602938,0.987267831869329,1.10187317710127,1.10779135588883,1.00519846929802,0.88450831207874,1.24017707312068,1.23430524554266,1.0776079751377,1.1156156601113,0.916928253541417,0.939186424967936,1.00471696124222,1.06493340293581,0.975324139467743,1.01698293524579,0.982215276982203,1.06319215766885,1.04546976381786,0.958011931190858,0.995683936195431,1.10468497887453,1.01904894345033,1.05917749739047,0.910162331720072,1.09575075830408,0.718126123963763,0.932528978801114,1.1217825564983,0.992875848912549,0.828832502859128,0.913857319143069,1.02665948381476,0.978295748517592,0.871412058630842,0.939507889827439,1.02468076022358,0.996209138948973,1.06781852832699,0.96686755274086,1.05170815196725,0.865541777367755,0.917557666443,0.976945035563727,0.947126111593924,1.02905659516925,1.01786100735746,0.937472031693229,0.861972538386134,0.937196206261617,1.06303932924819,0.969997677691352,0.799256518917887,1.04806385539738,1,1.00232896182846,1.05513830665043,1.10419335276802,1.39015367884252,1.00228570974816,1.00209723380126,0.977241158301722,0.920823750964909,0.944231992333015,0.807902738800744,1,0.93436153369168,0.969423886431907,1.01160107862455,0.916224698600699,0.979812355119655,0.989750391244551,0.677217954743557,0.919268770601561,0.769115283640335,0.969864693902033,0.706532683106303,0.984442121635442,0.998742169906601,0.947690980537802,1.00923683228799,1.10184326548978,0.991202478931009,1.04761896675063,1.00061984981097,1,1,1.03753491153761,1.0728987007979,1.08081434472333,0.712490268943039,0.999857635159444,1.00407587293264,0.894993000426506,0.93967283279084,0.908324168205903,0.987191378052058,1,1.08577071578699,0.992467312762509,0.846992817999421,0.919103153449299,1.00886570319662,1.0153315499903,0.956042333807121,0.968315558393067,1.0553003701025,1.17993078646897,0.947159882523635,1.01592414450256,1.0516989882929,0.981064797197882,1.0223833699826,0.969615908184358,0.993442953009632,0.989213057967801,0.938991002433928,1.06996429294409,0.982822425472441,1.03847465786468,0.98509455484412,0.665042855732178,0.92118482758231,0.982360884648882,0.941522650291499,1.06606216048412,0.900877648780301,1.10901772537178,0.912618029353879,1.25789756328375,0.874237920261719,1.04047070471963,0.967411717181439,1.04539461873107,0.923864701208182,0.972089204922902,0.881895881528031,1.0342240383845,0.981830834106808,1.07678961173959,1.06981970765089,1.15307408352455,1.28051516439368,1.33274452574371,1.01032561933558,0.980116068091734,0.936637475844364,1.14284590315104,0.983075659881549,1.11456076283977,0.618418869384852,0.903529274741795,0.960034442118485,0.726898172373535,1.06163066854389,1.05427987872603,1.0073743387272,1.01649996159983,1.00495545552463,1.10506058598899,1.04567068100188,0.968799189142411,0.977043732107038,1.09271011905763,0.975307370623146,1.18691222244668,1.16840157257134,1.19712971913943,0.994089504877275,1.08995216768298,1.02047237912813,1.02416921975485,1.03214033407107,1.03758992373667,1.11128816721351,0.926111149338012,0.994266460919365,0.965196093830239,0.978542552727063,1.49651739546657,0.947921889264283,0.97519364716622,1.00618977414821,1.03181846887338,0.968941744973545,0.924460288772255,1.5,0.954426175214696,0.970298253632159,1.07300076654005,1.08850427063097,1.03285222459474,1.12619663582367,1.10054213563731,0.930259046360939,1.13716131336399,1.12044508579608,1.05481108997978,0.971325049893353,1.11853893087207,1.09642132584609,1.08734804846883,0.959530337136929,0.986491717506314,0.996654270712703,1.0882121275815,1.17884587483972,1.01410439060882,1.07964081332243,1.04672519746057,0.973850862774205,1.02418029633769,1.09048336920102,0.93749531434853,1.07360110253614,0.730683777324452,0.895792966021514,0.890163382523273,0.948281533899149,0.875436223141321,0.885677358679883,1.02387924827241,0.7145244143677,1.0290521842474,0.988981877398881,0.917114371677724,0.79214129329399,0.977735365835734,0.906868344495159,0.745658761727636,1.02717049230465,0.965595191130222,1.07501467857819,1.13354428025051,0.848435572738869,1.03743422418318,1.02954001870042,1.09186842840556,1.09564917600321,1.03417878149657,1.06554266463965,0.995328270075543,1.06070110947558,0.964366427656568,1.0261238847473,1.07447084260363,0.942502801851716,1.0729736690321,1.24930792131044,0.933022653857432,0.866912218353355,0.858788093679188,0.891822161750931,1.16120406044391,0.894597196948672,0.528132789791843,0.898951993041805,0.960449680600074,1.08041354247991,0.742022350150802,0.872476039491704,1.05375482478732,1.31359966933646,1.06785979653657,1.00338332139006,0.753216745951349,1.21950639468944,1.16386359659163,1.02729717663898,0.897270117456481,1.07553932991273,1.09558665844344,0.906736962109769,1.5,1.07126186859721,0.956640886317746,0.85921823084586,0.866064771629946,0.5,0.934167970239679,0.865376193707105,0.954080663315602,0.76994200780347,0.763366850110411,1.5,0.98462174264702,0.94283873710278,1.02678804376454,0.785408441309368,0.905258467569978,1.01808279575132,0.951842603647106,1.34519856620313,1,1.0801130947218,1.07743490447071,1.13453614832736,1.01990798741105,0.817198232902345,1.06225362212877,1.08922580478872,1.15107953849929,1.29339077699894,1.2660695182575,1.03892929154448,1.20165865688207,0.998823983787725,0.886120146388389,0.893245009555335,1.00365383238335,1.06353943954676,1.22808442835591,1.18073431667695,1.10078193274334,1.0931718630562,0.981738722689578,0.962320265851723,0.764058619600679,1.01128124239765,0.981899773894956,1.01993816881337,0.950637977224492,1.42394645310324,1.11695797865517,1.2232704694615,0.853371265029979,0.965153684052052,1.12699678451567,1.30275545394631,1.09864145829242,1.04447771285757,1.20704851952901,1.5,1.09972560856119,0.814844789000128,0.962071629861811,1.13719234090735,1.00100589097995,1.06274025542226,1.00630564332615,0.840944955816185,1.00463658503426,1.00167456288236,1.06072808155007,1.0465870178273,1.00599182111039,1.05970764228879,0.902070608502557,1.00909228140959,0.960255999126228,1.07828992949004,0.883690168152283,1.24914165825069,0.992885023927173,1.05764582412889,1.04563880546066,1.31004045530985,0.972244052096268,0.960849062246972,1.03964501875355,0.965183694373818,0.927021963049497,1.05440544390354,1.0528016385398,0.927911388898653,0.976284399654756,1.00429093103201,0.952833227773952,1.01337109805672,1.03804918257847,1.02214810955423,1.13010886501129,1.27864562262465,1.27025906199877,1.36148597243674,1.35380038820611,0.717633295134661,1.27693438562006,1.31588177127946,1.06929974528127,1.42207372394491,0.809872191461606,0.917583993552642,1.5,1.03891914223153,1.25523049365896,1.09648562935869,1.17295230184445,0.896131820713273,1.09927203497453,1.46339913281425,1.12769296529555,1.03083615127532,1.12813131518808,1.30792731226197,1.00682425965058,0.856270669261162,0.983023303024483,1.11153039825269,0.87415389454894,1.23663881694964,1.26310071544393,0.862416433134602,1.14696420722105,1.02569218621627,1.33971418739512,1.1643237485836,1.37277385023149,0.999163750097708,0.942631417702487,0.774192462710309,1.20304870038824,0.832627988784358,1,1.49694448419549,1.24881351521223,1.0946789792648,1.46698508995094,1.00127814126736,1.07954028672037,1.0507146658627,1.02389524226532,1.08962602351189,0.922214233986885,1.17571992950749,1.18538893469624,1.16862533549381,0.950607552628467,1.0147823795696,1.04354235253323,0.948344825819222,1.16367739671454,1.03978185004115,0.96129556527832,1.11510929290724,1.33626147140956,0.941182456231061,1.5,1.4084166526004,0.992229485787002,1.25718641926097,1.2945971999484,1.46930764083473,1.28046608345573,1.5,1.22137475846135,1.22584807385583,1.36050082790164,1.28828735225659,0.992800558771471,1.26189352214652,1.08883996787714,1.18663865842224,1.40506468480066,1.5,1.07640018425383,1.08501136010501,1.35751214889614,1.05409565429313,1.05099863625563,1.14198916657447,0.922414633899527,1.09766986549639,0.836503448875259,0.906792464657722,1.0933490444071,0.872467527584208,1.13293322890099,0.924144174814082,1.31772921136953,0.954246728731716,1.04740806894075,0.5,0.824792422350662,1.06844243954097,1.5,0.956831242498803,1.34347312492476,0.890918527950846,0.974445241765222,1.0470821250225,1.20239313811332,1.5,1.35535883075034,0.981711832406946,1.21118673214231,1.17256942321228,0.912630812899422,1.33025840285085,0.717854411460849,1.28041025259072,1.03929076765497,1.00782689525948,1.06894049575747,1.02829597115439,0.944261029322118,1.47590038836133,0.952009434327793,0.952746824513129,0.906856842898529,1.04834064026994,0.971481919869143,1.19095027252951,1.04474486094081,0.936125912327622,0.767337160577929,1.08822604193757,1.1498501799999,0.990102818563639,0.896355441140874,0.998739774784348,1.00790400774916,1.16279680124448,0.909871650800461,0.5,0.980096195862289,0.820279214998366,0.600852338988513,0.738877415968823,0.945564367139891,0.998904709938335,1.08390708221391,1.06739770953433,0.845561451554726,1.12614391375467,1.06038522050752,0.799192517583163,1.05001997361897,1.32783039863187,1.0474246575194,0.862711896107736,1.06463337764565,1.09754581432074,1.08048136172712,0.927720966248213,1.17108526367157,0.971403451668616,0.930800589223388,1.15797463398984,1.26523004143262,0.798012106315366,0.911338163358628,1.01209230953671,0.790942626257266,1.25156489248617,1.0613931039821,1.5,1.0779836572885,1.26307333396153,1.0866220536346,0.742062718664917,0.765719375357443,0.766486207041327,0.844493447319253,0.890719531777439,0.913008306821204,1.08262584864496,0.887333529316471,0.895226706267015,0.90655560327418,0.828917156129306,0.919889725397308,0.909184427381024,0.869173708061547,0.901653011174589,0.945692916706802,0.887417777493189,0.891483011572859,0.890984778293519,0.788654157424721,0.883506608099248,0.895240405919485,0.924782449792857,0.859924555166404,0.893259806386268,0.916625548299205,0.956131925292254,0.978579983852987,0.968111908130412,0.906506380149151,0.918661252460578,0.953507322574885,0.892022240872585,0.946157369499406,0.853393737070412,0.91694588673784,0.860366312347204,1.28318940928333,0.888273925116408,0.913444786807482,0.960444244598191,0.89082609784036,1.00736740577395,1.04240223101257,0.877328184044266,0.981779988914798,0.928382721004725,0.971699005363054,0.963966788458229,0.92591260163356,1.0001930317766,0.995558934877583,0.927298400466432,0.865024013311368,0.875343517553219,1.00950271788556,0.948551319762665,1,1,0.93148038503938,1.11817861686283,0.996166522133778,0.924971106495767,0.997531098186805,0.921771404879893,0.833428904928268,1.02970680747478,0.940018792891859,0.923628915150795,0.900652194654664,0.966622785229641,0.940124029459744,0.901832403661029,0.968763156333422,0.929519060567748,0.951122493492249,0.916821995718094,0.896710501912053,0.958975834650383,0.895671497620129,0.98890650913965,0.883580417093445,0.923186471030458,0.943025273919608,0.8872209209207,0.962890080361537,0.93885611611295,0.945233619367608,0.931994717010759,0.950085947994738,0.9781141495605,0.872625554472289,0.900949913130659,0.888795244803605,0.914723680811201,0.944946079268142,0.966298140628564,0.937720127427184,0.949905293386981,0.955701894424651,0.970161590728386,0.906152468192991,0.860095171941482,0.882730035733765,0.918407865210066,0.972329329404459,0.91819859160177,0.934080578791299,0.975355766834893,0.973030854093791,0.940506555904585,1.02056164624929,0.911906591778264,0.991445639099186,1.03193634599007,0.93673167004293,0.941669089238839,0.97208704699937,0.842086833087242,0.822954592295048,0.970993929228353,1.06513758342233,0.942121432772607,0.874607992363781,0.9715288542175,0.973093060706069,0.943360080656323,0.939046328398659,0.923611967646819,0.903606030065944,0.975846534409488,1.0239274238583,0.941040478541521,0.908109631401411,0.90331895328761,0.956566951222302,0.955059198985579,0.93920688382914,0.916875864833304,0.913845597248779,0.931532411517202,0.954617736573822,0.960864292282174,0.948520785800049,1.24586580198201,1.03895828194374,0.913484342126124,1.01612263253633,0.974980190901378,0.911716786906569,0.910308918637782,0.895243582970208,0.949231621904696,0.987921874508276,0.915598564585969,0.908242530950473,0.9523695157565,0.963617437422638,0.860284880823033,1.00265918816924,0.949730302811405,0.959642815487874,0.9903328781451,0.94429836327508,1.03601595178045,0.947069125156071,0.873402358529764,0.969048903032883,0.898282315008,0.940366943259811,0.942240263767705,1.04534818328294,1.04901879436978,0.877132066170493,0.949740462153161,0.866652674869305,1.0162050999567,0.844880958328806,0.978163505835815,0.891983486229374,0.941458502022043,1.01047697256509,0.938897035593349,0.965539806121483,0.883251470185713,0.987707980024209,1.02958909255769,1.08927034269847,0.902934611960392,0.927700992672832,0.942917916299101,0.93510486867826,1.04993863285113,1.05582278678171,0.936602591030151,0.860951574379976,0.963388040082434,0.921255717051291,1.00489210160584,0.873698988253806,1.01928095833104,0.990799080333537,0.940630492412769,0.96391812603532,0.863392226366373,0.910288217132183,0.862029328105817,0.875477876636163,0.921528726903051,0.836789168899694,0.98104396799326,1.01828362269578,0.869616689634958,0.979947652207235,1.0020339697577,0.918340882320675,0.863069844194278,0.993985265839433,1.04686175065932,0.99174586265721,1.0828871379011,0.877300392452824,1.4997522273333,1.34412146932995,1.04167006640838,0.954292582700976,0.897284946073708,0.932193944203974,0.983027727620019,1.10494358636321,1.02153580788238,1.08796102513073,0.945264672649599,1.15545087114129,1.0377245398073,0.70424809185302,0.909216138994525,0.989112076432958,0.5,1.02082104196933,1.08588807369431,0.813988856514774,0.81861934934763,0.683553898321312,0.828062926424968,0.768851603825161,0.923293056559718,1,0.956954136533879,1.09978152782301,0.873053615768352,1.1642438750564,1.12859156009979,0.876310270841377,0.901583614911065,0.882524257829267,0.931102491927469,0.844102526731671,0.824665357080499,0.922957255937953,1.10724983554585,0.876804486301119,0.938037169181257,1.39318278792725,1.01566130451042,0.982962034726301,1.07066230717612,0.992716925501305,1.04636181633147,0.805981865585919,0.909661862000087,1.5,0.941203756851368,0.995154945174891,0.989025100951205,1.01807620067813,0.90481201789798,0.938960874356959,0.877740652667761,0.949379151548739,1.08454232335659,0.859697914586704,0.913728674023209,0.769495802207936,0.931175798231528,0.8487021279886,0.985893231063254,0.986449089748258,0.959465913527299,0.822565673794823,0.900447325306895,0.93548747327324,0.922727594552483,1.01369682634577,0.906633627656954,0.985177545714957,0.949510360014141,0.833760608024729,0.858149616032977,1.00651865999706,1.04286660025786,0.955286592260038,1.07230489760867,0.997820652193823,0.980646885614298,0.880421909812679,0.945408019043664,0.924716297705351,0.985072120535518,0.985057502094239,0.948291652093424,0.838431572344395,0.92653878872056,1.0146744704765,0.993269726019007,1.06747466570415,0.970522276421707,0.985074175514156,1.09351604591515,1.011926630158,0.936581556858214,0.989364877485496,0.952032081927903,0.941852950504294,0.920289898018373,1.04724519957524,1.04571198839561,0.852447264905551,0.978785771264594,0.961088999520027,1.01845856517572,0.784712006068474,0.961304909569635,0.933151670405204,0.910334340119496,0.97171959481877,1.01067960971668,0.917271823861607,0.931968379848277,1.01619138204126,0.948303015642731,0.890480913927447,1.16916217993797,0.966980363642327,0.883234829458235,1.15387034714019,0.926482636313788,0.962141418128959,1.02134441192576,0.954916496464467,0.994933757847728,0.875402920665719,0.857031630818667,1.02910655918755,1.0036316113944,0.98255279255369,0.982397938307584,0.937892556435767,0.966683471438454,0.914230571710041,0.987558301358071,0.969375483465646,0.635698773184908,0.883118611869171,0.938995723669838,0.80365804130651,0.979549221264308,0.948119123391547,0.903428115557426,0.900117732678939,0.780643665022102,0.919999452110832,0.999421716367806,0.951553647222595,0.916235430992483,0.959111345416804,0.85568133342319,0.97523825621325,0.946050346302858,0.930203777848559,0.957874576386641,0.901730747653031,0.960737163364159,0.897473169095466,0.921285130055154,1.05998685688562,0.975988513512682,0.930626094586935,0.873675720593676,1.04956232088118,0.882758310711813,1.24745150106764,0.93509287119178,0.930211099453258,0.938691867179187,0.783326183157059,0.915145140038245,0.974004399769925,0.992403032500858,0.968899488876448,1.32952728961132,0.917706029674137,0.945331413523874,1.12317856481699,1.06801317154405,0.952140924166707,0.947347896113735,1.04580076789815,0.928479592199455,0.997899517780474,0.994541449959992,1.05371646753323,1.00191809603668,0.993045094771397,0.929680035886616,0.970930822069115,0.999069250008608,1.00993535805658,1.02370263901426,0.943344885909851,1.01984406891863,1.07353086999024,1.05819586610474,0.856064537705458,1.03453056116982,0.93496243503333,0.868989366207617,1.0261466480307,0.973582913426216,0.891757563303693,0.556807613093482,1.00964646310334,0.96991818730246,1.02984440329321,0.97368560862509,0.991920886945036,1.00494912603737,0.973310121158773,0.964992721884077,0.966678605897536,1.06722960734321,1.34648148718792,0.895569871466888,0.957312720585867,0.98121390122182,0.914599199157787,0.914747040193686,0.930802487360643,1.04578605825126,0.877891337873832,0.917715543035421,0.898405451406387,0.851005444348801,0.998537340622676,1.00596454046292,0.887510974836732,0.933229837944249,1.04121996492067,1.13823006575319,0.982828399089724,0.794262058379415,0.71717500925369,1.00948782943479,0.962765001552182,1.047593577068,0.8978491567684,0.974880117242978,1.07476505668401,0.981406762968517,0.9389057432291,0.903689644366063,0.981079631226355,0.885280868408697,0.960645958824965,0.975022496541085,0.766326998563708,0.885439884223722,0.881309488475406,0.923521581169391,0.905631985239732,0.90038800710125,0.725243397793758,0.964605304865822,0.903171484915822,0.925163012608324,0.969496902168605,0.925841676809161,1.05063329630343,0.935833725348969,0.897186856696529,0.93378747597511,0.823592270041458,0.702941414267086,1.09972140466849,1.05072369155025,0.993767047305171,0.858647931676289,0.977997779243892,1.05627769278414,0.988298778213797,0.96889313217563,0.834368554376018,0.963717574213014,1.19125170606161,0.993771708160646,0.803071587668087,1.00310076543145,0.848733846455568,0.980507167989555,1.07248162946668,0.903520044795831,1.0312771873487,1.13323955135499,0.908302120284058,0.857337280953049,0.926098520200881,1.10756934119287,0.950130740023047,0.842124095138493,0.944687365581083,0.903961089062414,1.03476849209138,0.924628001500867,0.954786809670464,1.05730964509703,1.10776923156621,1.06172252034001,0.831641918503995,0.948860516271786,0.946245546839878,0.855796493004092,0.90857825656862,1.02202152577002,1.00271071338498,1.04177612894289,0.988217012986944,0.936424823594412,0.870216320620569,0.960581846855087,0.916343581755297,0.889789687757935,0.999607535368791,1.14020669938466,1.11184280656118,1.02202132468902,0.919337605541028,0.983531936679327,0.904401890205909,0.905983574426737,1.00234542369238,0.96554463379378,1.00487980948508,1.0569640905221,0.89824246823104,0.929463350011529,0.982510766596809,1.5,0.922949758405477,0.882320344493479,0.954701235684703,0.935979805517519,0.986507219103336,1.04399863851328,0.963695649287488,0.99342258559713,1.01095386500858,1.06272422125907,1.05978115142059,0.981124990344242,0.964958036516752,1.02163222785358,0.952717256069951,0.970329539418772,0.977113734774356,0.975087915518253,1.01330408894117,1.06040715158724,0.952056434002779,1.00898798062198,0.960052200839223,1.18385971219525,1.10584049994483,0.927276277372079,0.940887490172766,1.10030123611051,1.08038928390683,1.00152103094489,0.900561522340039,0.995613956554085,0.959939341802483,1.02780446056125,0.896690411136325,0.94098634066942,0.933758082876521,1.00618561595333,0.86928374249834,0.88997721852365,1.0905135328679,0.852165155398953,0.917598781205365,1.16111338463858,1.2630446014128,0.908838896853882,0.755590200443676,0.977448374152476,0.942426906512824,0.928211503389278,0.954550943492612,1.16706727924109,0.854415656854808,0.974903462325365,0.938437424755583,0.983443391407185,1.07622307179128,1.04841208484432,1.01868002587546,1.05391546178918,0.96043724248278,0.899428901252454,0.980278237431142,1.04026785843047,1.00534034292241,1.00928916912391,1.0361160759685,0.953191952322234,1.05949481100434,1.00357977374276,1.00409537709,1.03354879875676,0.97952945471405,0.929006599319672,0.996355866217991,1.06122175986726,0.992642717699197,1.11103790840637,1.05092224133313,1.02449447950644,1.26594916071547,1.05826013988048,1.08613178742872,0.922093827006933,1.03489461673053,1.31330372735723,0.998964442537257,0.967618653037137,1.05536434263422,0.964777635763393,1.01479160249435,1.00939052778453,1.01073169337234,0.887678561896173,1.03325608907243,1.02548472124578,0.965435502332387,1.20823890784901,0.994416877624138,1.06981781275434,1.15754370459425,0.949393789901285,1.07777823967422,0.978007347532705,0.966661371414642,1.09812416288145,0.951960035609341,1.01182678682547,0.969313995541728,0.998804556416287,0.88793600955147,0.942103320762968,1.00679481244782,1.01448661723721,1.06672327007909,1.12547204849043,1.00273788255409,0.94790785318304,1.00655345327694,1.01142399080612,0.898349447333058,1.11016496071579,0.996997431743142,1.02242872080247,1.05451759205139,0.995971799208205,1.08745229251247,1.04473311083995,1.00347822327331,0.984785386509052,0.994504935378116,0.953828524787961,0.99262595380535,1.00415449930297,0.981568396204529,0.942583070018199,1.04123590699168,1.03217607231471,1.01098659528265,0.908522218520732,0.999016874927149,0.934174314438444,0.912750751921606,1.04844534518599,1.00910955923042,1.06696222596282,1.20209592352372,0.908763397642475,0.894034542565086,1.1360860139769,0.907224872672886,0.881927681122409,1.01111476370982,0.784510034794645,0.985020659054811,0.867782786797358,0.948773914798504,0.976500724681114,1.03839054834867,1.22969212097282,1.00030108056392,0.965299055043446,1.10041600293478,1.12209379412325,1.04156202052356,1.08334118838542,1.11144352349472,0.902983818035828,1.32137832387569,1.03725858715089,1.02997007285903,0.921747903272181,0.956169809626216,1.03491258195399,0.728135989784079,1.10962797291491,1.0639787085602,1.10359619778436,1.12593912460304,1.15075666089649,1.14885277073251,1.3062567511186,0.95377271077736,0.952310813874721,1.01050922491758,0.954105229517481,1.17069875668959,1.04505716647645,1.05167796999062,0.984374723488271,1.26294733337896,1.25028337345714,1.07601545817331,1.13357655349946,1.031284841102,1.01772857638225,1.02104783806075,0.908747648984754,0.984872277629617,1.00467444927208,0.993027614845361,1.11300256418012,0.949098233361598,1.04665631931506,0.993418031492535,0.920026503604152,1.04131501586406,0.889805975101356,0.872949075647131,1.03497615488419,1.00954226064697,1.04582092368817,0.984931124503349,1.07830335036703,0.982231556657352,0.919664185204405,1.07981548644437,1.01261258784795,0.996738103043192,1.02236012172347,1.02893994097277,0.979091906985679,1.06410858992129,1.14232171223104,1.11128291996765,0.983167936037286,1.10041268948106,0.851009042451183,1.04106444188741,1.04114083655057,0.99514383276828,1.09313296880027,1.06394842257042,0.912485522268508,1.0467728318331,0.900287622066288,1.01124720463995,0.94206559143425,1.00359897892871,0.979605299086724,1.00303651670984,1.26271294772486,1.08386783558522,0.993399350822581,1.0609158970441,0.990508167506333,0.858902955534625,1.44701478832158,1.13952225113659,1.06052521226527,1.04529354959211,1.05139606466554,1.06825743918831,1.03987667003547,0.925416197552823,1.12996722819912,0.988684615092166,1.01316479296158,1.0463983891695,1.09712042924804,1.04353964333821,1.02658071843637,1.08630693746962,1.03235483945429,1.05858620221169,1.04331987716462,1.08019922201786,1.03944236363799,1.06275957992094,1.06018664197677,1.07552478758458,1.07968664956942,1.10359977052989,1.0594331678206,1.08748123996709,0.840036002982489,1.01352941247528,0.982890757655875,1.10892013050694,0.922102346742227,1.04231785802794,1.04687091231522,1.0351215624519,1.08602806660147,0.92926545757401,1.05104433086998,1.07495236846515,1.04228429493806,1.04014903850979,1.1090368603296,1.14568216208213,0.911765292390391,1.08562788012861,0.997754224496019,1.19438216712951,0.752899515932379,0.935200500402211,1.30463416703833,1.08937005907381,1.33338796722689,0.92383783900312,0.883062344131383,0.744711129786426,1.20192427499618,0.81419864160927,1.17447398266931,1.12203569407131,1.10439950338977,1.12556165396146,1.30086141367569,0.955549378080743,1.04277431252259,1.08582630636522,1.09963408796292,0.979594986836447,1.12534979586948,1.02884825767317,0.668847077332157,0.764790776119069,0.718243146468851,1.01109088802352,0.931800682742708,1.10235413133188,1.45019217859816,0.923405291742058,1.35900400055919,0.919146944260687,1.17651892942814,1.5,0.888000728067227,1.00612231823466,0.824412809534823,1.08282415425323,0.92221795736238,0.896180975838205,0.83258594545767,1.37996365251186,0.855675276923118,1.45831560185291,0.904358604160684,0.921025460373806,0.629367346847206,1.46502038589663,1.40137782686917,0.982233603953764,1,0.811639305907033,1.01717765198442,1.27954692799861,0.991640175032992,0.896536345759008,1.20372012177847,0.932070120292978,1.31992197564322,0.94909370329051,0.889715796437942,0.870182926239246,1.18191296186343,0.990778016657606,1.26185503885815,1.5,0.804891083482429,0.601686312975383,0.762612423579048,1.41911829944237,0.92323759448779,1.07230810131587,1.00071572228836,0.767457258865161,0.888129905715402,1.17275296228353,0.731485741292462,0.830283343548024,0.966194414250678,1.20486781130074,1,0.784562322157264,1,1.01508798448102,1.06331578356517,0.790102040433557,1.11286595781886,0.986044203307279,0.847731707787424,1.5,1.5,1.06203963919352,0.863597881304311,0.880073437171441,0.96668686471028,1.5,1.21563606211747,0.854425959283311,0.892149045210783,0.911735275467494,0.942103462814023,1,1.30330588075219,1.02086080431202,1.5,0.76914951302355,0.898700286355097,0.679202964058866,1.14239826716898,1.19306639493296,0.928386372809724,1.27016460337377,0.912211537963575,0.980300566324685,1.01127867974483,0.974037582816376,1.01007195175253,0.875731453674963,0.845001501621206,0.836256524968181,0.921357838738687,1.04557633369334,1.01004165984715,0.938306380856357,1.09184530068089,1.19935862979512,0.839333997172686,1.08163340798569,0.802401181387024,1.00713904312007,0.977843904457795,1.26667909456133,1.05715326342619,1.11919163143274,0.722622061768355,1.02381800890665,1.10339607446938,1.15091222682804,1.11480258708039,1.23657081982521,0.893113622142474,1.09459451960965,0.771795092678676,1.0637678670859,1.06710301494306,1.32068622034615,0.890411874380045,1.14368592555627,0.904802761864272,1.07144070372326,1.28110592225566,0.833342867226004,1.12456182568381,0.94938353603026,0.998628019373291,0.969956983796673,1.13840760439225,0.886792299619158,1.06887002309961,1.08486425696319,0.987957140795495,0.950499978066143,1.08705279039324,0.91805941242135,1.0105898406207,1.02923707305555,1.00140920726745,1.0175204951481,1.17643897305141,1.05199834731182,0.955549680157824,0.895141472126301,1.39852975628747,1.38184535322196,1.04758237842732,0.879696729615401,1.04839289860261,0.951881334882939,0.90911231810076,1.00539482460045,1.22342616687776,1.03326599012541,0.5,1.01826099251609,1.14998439599771,0.936435967344087,0.919813343511204,0.927460350222251,0.930000437363318,1.02108599003066,0.787050504270372,1.07693625915146,0.799225292425322,0.879798965662194,1.06448811911146,0.989179961582889,0.964139928518307,1.12899078978495,0.947055311869813,1.11793856865524,0.972585989280159,1.32524207767308,1.00964047649184,1.06738597072891,1.16128609618547,1.02707282484764,0.954581494586597,0.922977347290041,1.02354978931222,0.813743042685016,1.38281843096411,1.02881194134347,1.01207734127497,0.837492986828204,0.991152908043394,1.5,1.5,1.01171403007787,1.36240557731147,0.926091322777199,1.01334957796889,1.01544657575492,0.883932123795973,0.886660656723659,0.977141720272348,0.884281988693631,0.937240138052062,0.897753870590599,0.901124882116023,1.13039524386512,0.997340958349988,0.855332885479831,0.772684375938137,0.95559101736418,0.96328854444296,1.02286203423232,0.966714019621256,1.08520197533926,0.953393174580594,0.991465679446575,0.93689315931148,0.941777031543667,0.90973265862105,0.862769465492501,0.897132121660129,1.03059547805304,0.938970179599572,1.20528095826077,0.775031311566957,0.972584305184981,1.03546265867119,1.03361312464624,0.941498808955078,1.02320067125634,0.988150359163538,1.0397761467613,1.01727277004888,1.16403488926359,1.05086229387147,1.17208496107685,0.987612151819321,0.975860629916448,1.02884713830693,1.01425004567896,0.988165840651026,1.02246085629434,1.06473182044676,0.98716030540219,1.05250335297407,1.08480426038008,1.02615376733705,1.06854847505363,1.04416088291176,0.950693256816703,1.03570155175115,0.914181605683631,0.967576556554324,0.928112152200202,0.987836799232104,0.978286254659461,1.19614011964997,1.06353015210794,0.984810815076888,0.985732101022904,1.04065562778606,1.05490221454632,1.0797321774547,0.929385304172565,0.934300005190266,0.94220175656729,1.05688824928189,1.05359416606329,0.888560931968714,0.988337059673023,1.26037048529787,0.976685181440813,1.12545885724049,0.965508180986927,0.878117458412385,1.02935184720468,0.918340743392585,1.0270019907391,1.04913293341451,1.07230681018859,1.14303261298241,0.959238362342351,1.04411897907623,0.936846277853689,1.09503991001771,0.924014683406826,1.07598079752972,1.19575568704361,0.962053994956361,0.945017380247218,1.04055433270393,1.04823633380277,1.1708351235326,0.865720181712164,0.986834316081152,0.877634290366997,1.15891446764541,1.33675946605735,1.10469193243222,1.07258325687513,0.901874969469889,1.15480122362787,1.24676338344162,1.05288338285823,0.99592327527422,1.0842940830719,1.09482636155703,1.09344639666188,1.24678158559259,1.22471345947204,1.30207804837055,0.92561395054314,1.25232010678531,1.14416784238698,1.05249716560839,1.167767927611,1.12434324610986,1.2877280431505,1.14682907063629,1.13730125854623,1.0601761147269,1.09983334886533,1.01201914935927,1.00266948857821,0.933261980130614,1.13250469310063,1.04483250459831,1.06007020856332,1.03715436747836,0.991019939391571,0.905236416707174,1.08897724840834,1.1692496894806,0.903576504915663,0.93143378356563,0.906035324699972,1.09523867264752,0.917983978585559,0.873272888993365,1.09564329661235,0.993592661563543,1.1160018029118,1.19156809503626,1.11417936835962,1.1302436084616,1.05583140902903,1.01116195743231,0.876904823330309,0.926871728085278,1.09673420760212,1.12716844234482,1.01856960043506,0.943414620281503,1.15915569020857,1.26327334915119,1.24796285678682,1.07995315600645,1.07683185257035,0.948763409185863,0.982240788819955,1.5,1.16572445789897,0.938810691510758,1.03625314098118,1.0691170006898,0.925294860042895,1.09306305476586,1.05556461425375,1.12284022155081,1.27005383043569,0.993200711927293,1.04271466208948,1.19092907970148,0.98194823395364,1.07499454527479,0.968516536063508,1.32582837832645,0.929517453706311,1.0748421656736,1.44567789483818,0.910897542261509,1.20557361520278,1.32912283427248,0.904620348777682,1.37879087647027,0.851059846614489,1.5,1.01362598570828,0.99616700620419,1.20900794962768,1.25190689365928,0.909034012011551,0.844928862103877,1.19532263423684,0.927228689341519,0.775461557009386,0.916742749667463,1.30943470037916,1.03343257434837,0.936934457700504,1.07242200728481,1.05786647780744,1.06126164642868,0.876582291931021,0.945430170915671,0.974825231025183,1.11808920114712,1.07935871091285,0.80646161851771,1.15561142752053,0.921032898971496,1.18908658765606,0.968936024401084,1.16347473022664,0.996345895734987,0.868510555968283,0.99161140569486,1.18229517432074,0.974039812018738,1.30846928098797,1.08497415854489,0.845334671039694,0.950228452350513,1.15981968671008,0.935218743383394,1.28086475082758,0.803822684138669,0.971900746713071,1.16799094955238,1,0.823749576510192,0.734909158851401,0.935827778140755,1.04135797860939,1.00011262995594,1.19404888894312,1.5,1.06091264810582,0.993348764061946,0.989296798356872,0.900408298661095,1.03769273608454,0.774395113035143,0.980857611170889,0.986275783024198,0.984330564281339,1.03579784482901,0.82068174712245,1.32868620038987,0.865518395502697,0.946248973398082,1.04261586647649,0.756831882656621,1.06107119351256,1.21287349303143,1.20193342978783,1.25839714553977,1.35407700953472,1.13073473367457,1.30729117384751,1.0196838532371,1.07647827760241,1.17360486317227,0.997961998605772,0.940247851862376,1.34613369017865,1.02054037693352,1.03973525069361,1.27387653866819,0.947441951206564,0.891832501663488,1.36592014826841,0.968148827139971,1.2271823817598,1.00427024542678,0.790711191271502,1.11898014937603,0.93948893018955,1.07069547074018,1.22153642369036,1.30812819538418,0.963636927818509,1.21746078418124,1.03639785714297,1.0368682878518,1.03236292198975,1.12181924624769,1.15303175091926,1.02239648942583,1.18468014280207,1.17642458758883,1.22024255151928,1.06659035293677,0.997682744719902,1.00402778528151,1.19374194599213,1.0221317011891,0.793238908728782,1.03767196188751,1.00764902559807,0.90528702778872,1.32983259122871,1.21624396637671,1.05019115633935,1.0675263438653,0.920799476063122,1.00536306110165,0.985111601285931,1.109785923221,0.917122845343095,1.0490443198568,0.967670918593384,0.949999810388644,1.22445551496546,1.12178814579122,1.23749534471269,1.14803524727975,1.2254543516402,1.15628540651802,1.23375730889587,1.09414007539791,1.00585374576863,1.5,1.00216571979967,1.02782463381042,1.11265697204364,0.825527416273049,1.00529909583135,0.924574527087558,0.992469189189927,0.761383163043634,1.21078199535552,1.44750575584902,1.10025471471022,1.03280758577112,0.994181880941659,1.08283609753149,0.917260368476374,0.918044747273059,0.904041034273067,1.5,0.899065878935957,0.973618050934501,1.01708508121316,0.982517190708274,0.936340967221896,1.14605117655251,0.5,0.971646960090074,0.741928368131537,0.982875037012371,0.999939609230397,1.02950234075214,1.18894219574578,1.06519023142195,1.04334815731654,0.835566163185614,1.04971822361012,1.01981993302785,0.99001726741572,0.861392923690374,1.16641768254052,1.35799699515182,0.898821213662734,0.767662720191378,1.22173369098699,0.680150236721314,1.5,0.823940214828886,1.33760040799073,0.897823423118319,0.794589572772751,1.13197551846751,1.1513446321186,0.927555849067261,1.16759761239906,1.12392821405798,1.06081732012464,1,1.06901719433436,1.07263078563224,0.898081678796572,0.958442291454641,1.49281891546232,0.968865941208612,1.04628061885414,1.39295392223146,1.34008657060237,1.5,1.29420125306723,1.5,1.03870399446248,0.898548261082064,0.766336736739555,1.12539899870026,1.02294571162429,1.00260986594368,0.989583193911805,1.01043564135076,0.980917305465762,0.990172741652952,0.935982127120338,0.966183316306448,1.14203978460309,1.05823464628591,1.02796971897269,0.996962111386908,0.983895225253367,0.97171104634058,0.852688610032349,0.919948962964221,1.10450180473967,0.91233263085241,1.12466680444197,1.03620409900549,0.914498470200507,1.05741762202181,0.940050264957634,1.0238974429543,0.87478944491639,0.877872787544766,1.02946655184384,0.996217196789152,0.990887660849348,0.986894935287714,0.94441444763738,1.00418932026923,0.939008240370781,0.923081942200196,0.96715366081315,0.977825256272184,1.06170043483399,1.04028326790439,1.069513923351,1.08459372840004,0.972018748687894,1.00635074575533,0.842714522764565,1.04672630761857,0.829440044507617,0.970306028407207,0.892606653697741,0.914405127916516,0.976269248569936,0.928120229827832,0.885889560379936,0.983684860285775,0.928411572564908,1.05029547203946,0.990981341849765,0.971256751273454,0.998950158827712,0.979632327581268,0.867242793332704,0.884276225671031,0.910081331644356,1.09274808578712,0.981416636337785,0.76806677841074,0.903918738622265,1.02936281240398,0.919429521626882,1.01039311655499,1.01970492915401,1.19906775601005,1.03005024494947,0.846755810320466,1.00724938328397,0.963119776374485,0.919616069859,0.970575066928921,0.954540176432788,1.0190568571533,0.785812110246436,1.05354116310504,1.0227015866648,0.965431077166146,0.98013124142815,0.994250083856424,0.993215932335037,0.865527648989751,1.01551163283073,0.993541937269027,0.957696602126623,0.969353894583252,0.91249981786371,0.981331999851142,1.04020443958802,0.98464285224338,0.992902711093418,1.25550861660784,0.964950639544412,0.957578289594901,0.909066918641547,1.01980350936632,0.985497924073042,1.10722297672957,0.897933128942695,1.03687264731175,0.885492660347535,0.871668292752972,0.954545822880256,0.89228837260143,0.981660349613836,0.896969476842009,0.929845499869149,0.961785599859509,0.954279726769801,0.869632679450699,0.976313641530463,0.982929005446025,0.973816727867142,1.06837144890979,0.906578070146179,1.10540622022692,0.978302415868431,0.899086740443378,0.938450412535608,0.974094424532706,0.966560510037484,0.948052985358607,0.977393624980065,0.942576596873252,0.976640658572965,0.974975342382381,1.01121295612956,1.07782774952428,1.05490829970119,1.355355596713,0.912673700636545,1.23663437043444,0.991546080133078,0.957337083043684,1.02103927635063,1.03084580171428,1.03505808983987,1.01538402918308,1.00039788429059,0.995666688777993,0.915056253558997,1.02416029168033,1.03248547245391,0.941514245794855,1.05959099817574,1.04529405191823,0.940124220342693,1.03615962019967,0.99690905139091,0.93049514904292,1.04935233092983,1.26831004156559,1.10544529926578,1.08037813822281,1.14710806597065,0.983538341968763,0.945641087736828,0.928281460666568,0.970118635534831,0.995403343919813,0.986535248968229,0.920533267349742,0.843406326549917,1.06508798704913,0.967306481133999,1.5,0.963155238963437,1.06975540649263,1.07517184812735,1.02606301800518,0.993385138274108,1.02075736220888,0.934833510961848,1.06853566800659,1.14205722218339,1.09957173168137,1.12442780107429,1.01054360493499,0.884094109102355,0.974856041459093,1.00040693750373,1.02357996325723,1.07485673762388,1.20305356759884,1.11957318685215,1.18310276744669,1.02200173592847,1.11938027220731,1.03069599913854,0.779214046536728,0.931161157289577,0.878366984750414,0.943177040612869,0.841403681294432,0.81150051515892,1.0374463199605,0.934686788659612,0.930466754064774,0.902686602427782,0.935299975312577,0.948039747599626,0.922900874177471,0.89423105940033,0.891693788129554,0.94439418732362,0.92542039900693,1.00222305573957,0.910894462899901,0.816974715169605,0.629614443735724,0.958696470821311,0.832530589900098,0.926255864098152,1.10971498159856,1.03520830014715,0.910171211727064,0.917518941256758,0.855266817706359,0.924329807271686,0.896487881424045,1.01229824585869,1.13020320339177,0.940060534725654,1.05938697555158,0.973269490555658,0.866284732700771,1.21122166430037,1.0061539605242,1.36997813241569,1.01323531646502,1.11557028362459,1.04304688305029,0.950991679564345,0.986555217136484,1.11768358193126,1.16863695919948,1.0683746571927,0.918197334503025,0.966692886974859,0.946030495701462,0.983293516411354,0.906940025080535,0.898993319637468,0.797697394789147,0.538924845918731,0.857080548980938,1.07555031460904,1.13814322389523,0.710840887472629,1.10327208633657,1.18205388063618,0.969254106821795,1.01026808148642,1.16810851243818,0.977909580348902,0.947256517475778,1.21029163631857,0.938879203056684,0.993960082027769,1.03738580228181,1.04066240293854,1.17829363019538,1.08520799537324,0.817710664743626,1.00929849466807,0.933973821968832,1.07536315800295,0.912565834499068,0.927830569418725,1.5,1.1186577634655,1.5,0.955683921634784,0.628309022563043,0.691498588726056,1.16091640322241,1.31482272863788,1.17360167479107,1.06359486738046,1.5,0.885744261061297,1.28347277469049,1.041336395248,1.3378345872605,1.15131065413057,1.5,1.26104273245449,1.04696415626965,1.11433165677267,1.11495857041555,0.693965007569992,1.03940663765365,1.5,1.21669245945066,1.04796660324497,1.5,1.5,1.01165271129115,1.09608582390603,1.05507609549154,1.32637156476753,1.14650793861986,1.5,1.09698874908269,1.04549720012276,1.02856944479123,0.949831892102788,0.96787490595086,0.974134531489425,1.11679500826138,1.03390533570041,1.09367647199361,0.848182424746532,0.953181883255314,1.03363763418778,0.941930372029261,1.0535604096269,1.02008542892325,1.0274958342009,1.00721337720357,1.01403318435821,1.08857543906802,0.899748427678842,1.11459866048121,1.04966682486357,1.01219413395361,1.11504726993471,0.993725290291677,1.11993994334027,1.03588074919905,1.00201946619757,1.0332748270136,1.05845830934492,0.97780861300978,1.06633734581794,0.993374053106684,0.96027586724535,1.02497362496904,1.02487572842508,1.02762602211945,1.14968824778332,1.04189830045247,0.983274181338146,1.05703252342476,1.03126726191652,1.13829017202542,1.1449203987373,1.14887110014657,1.15995883807831,0.935210155976014,0.919255632580443,0.941484590984558,1.33266982962069,1.03984830481086,1.06552471011647,1.10417860008576,0.899635739811062,1.02325983790615,1.06716098598745,1.06056649256823,1.11091899255529,1.02619271472913,0.996829868752235,1.01200348541722,1.10580296152566,0.998752414274814,1.00742138759362,1.04478467034103,1.12171122302633,0.962884664086978,1.08934037508597,0.917860252742519,1.19135949554904,0.956189797168057,0.893398692566276,1.02318687446483,0.965581046053549,0.983727548026391,1.03152365412545,0.983042878567861,0.97744369261795,0.933350855618413,1.13929712426749,0.958840306572452,1.15511344426723,1.00053187635405,1.00385531744483,0.982553095858619,1.11741232670921,1.00380504259168,0.953587631095404,0.94980020438712,0.978954597315073,1.14230424092605,0.99921423199718,1.04621732944492,1.13372788864896,0.937188201084048,0.672387401088299,1.07661485586507,1.10261582626371,1.02415009298815,0.937742592364654,1.00161931708502,1.02686223326389,0.880724167226906,1.04529605988103,1.06042069596481,1.00020739395031,0.973012211078873,0.886963058093044,1.00398163650852,1.03637957810986,0.969806545877293,0.887454710788297,1.17347483548881,1.06893317345227,0.934843507195724,0.957946296161663,0.851262906675209,0.981600921687225,1.01223514192181,1.06933684133106,1.19541513828291,0.990511839473424,0.926331492193874,0.833491879271387,0.965387695570008,1.22498378266746,1.15267737038691,0.727670347424791,0.973717083454831,0.921301762504939,1.16312231198408,0.794428477381487,0.843181997882515,1.00812372920977,0.84060655868612,0.883571368089521,0.942046043725453,0.883680176593961,1.24512499201146,1.2347283652638,1.02580295719233,0.869605195409113,0.987165498345802,1.05454406569476,1.00931740937046,0.976804172350613,0.86293370052772,0.994282839187731,1.08425144743392,0.846906977825612,0.786167259346526,0.973573918080148,0.875975892965874,0.998994408778262,0.980841472214889,1.1024011626747,1.03503284463594,1.22449551634816,1.00668747887728,0.889479364983979,1.01246564860495,0.953405593470787,0.932595206440652,1.03001273638554,1.1265141868676,0.978841643862059,0.951230171504763,1.06677798015549,0.990803561006691,0.899757521739991,1.03102041027638,1.00979584684769,0.862359455786903,1.13855654331891,0.894076578529418,0.985600234277103,1.02984785743965,1.0763786662302,1.13078865721721,0.965336730884124,1.20927898094062,0.972598638162041,1.00151770791744,1.08780702221773,1.02030544556091,1.03275854698698,0.603820909931087,1.28493281502468,1.0271745607446,0.853610820752634,0.989493466800551,0.837602238258086,0.994202630931724,0.771609451516674,1.05892440665553,1.5,1.11566567655545,0.799730420136989,1.12991473521613,1.3364091353778,1.32809621964784,1.19170175625042,1.22949269601873,1.09993442006867,1.5,1.5,1.11788178208667,1.10011002470234,1.12848274282516,1.23226945184809,1.04197190154473,1.5,1.42279920952711,0.931340456909507,0.825798098846518,1.5,1.17063682442017,1.09129986953478,1.5,0.972946385239588,1.08992780593037,1.47763675775466,1.5,1.00289767845393,1.13876869514154,1.060879983074,0.5,0.913540722454633,1.5,1.053046859433,0.969617901055854,1.1032300406826,0.510282071259047,0.946164522130832,1.08974375051932,1.18158912616353,0.809751331346663,0.973085309828417,1.14666574202462,0.968045672031194,1.5,0.953070816056326,1.10138493233088,0.997429775164212,1.06930619858496,0.844823108500334,1.0304120174482,1.00477339612084,1.16825174020054,1.01568379410843,1.07162038450787,0.908490998782728,0.921162126048914,1.2698679051605,1.13876540140873,0.993988095282076,0.854386431324836,0.926528253255936,0.938319217710349,1.14707938221282,0.976215317528542,1.18025913910756,0.880092404068775,1.06965522495297,1.07517704280155,1.13773811873264,1.03385068506304,0.852745230781875,1.0349252816396,1.07371502077208,1.09439728874178,1.01609891973395,0.743136239116307,0.5,1.06640490487837,0.968501308611546,1.00053627305991,1.48798663922516,1.08906872758509,1.33877689572537,0.910044748482525,0.5,0.918426855010653,1.03796170622886,1.0921496431402,1.23891886377331,0.78705019076214,1.23985748521484,0.920154281574056,0.880755627960616,0.807376985862201,0.938711935930226,0.959720691759635,0.889007150706398,1.07194610014201,1.08618916297149,0.976274009451953,1.18564522103306,0.902504985383029,0.983615301908837,0.973345324294034,0.991184718269726,0.897286856254012,0.984772041863258,0.940967960646564,1.1155096093454,0.973949435177477,1.05679794469464,1.0310356255659,1.08753548233144,1.28923064221982,1.14673558778114,1.33716736323254,1.15733158463106,1.31856574978306,1.15369854560979,0.996732946755616,1.23412708804598,1.11930602422493,1.24972277051092,1.23595779691219,1.1498350410543,1.10875463054176,1.3052061927892,1.07292473989439,0.876458021299289,1.26373696178854,1.35513322559952,1.33470639041411,1.13749848158159,1.02919441162141,1.08062017019535,1.2031350817962,1.20159914285528,1.22006075183199,1.22031456526422,1.08752051899954,1.09112844480116,1.13141229670242,1.10984473296808,0.867753160665549,1.39682132058022,1.12615087233222,1.2251360439411,1.03713224052943,1.29861671698684,1.21801196610586,1.04615952299249,0.903510472593497,1.20672706031271,1.45611978622082,1.10387989177618,1.04302790974045,1.29167105270062,1.10766846878262,1.08290722852924,0.981106289707913,1.12330589068739,0.902073202210157,1.12620927191602,1.12709377007117,1.15116213526849,1.04406837629422,1.43488064853355,1.32642378130832,1.30033589045678,1.28985959935749,1.09456089959347,1.44126923019755,1.49443902112872,1.24833946646204,1.03704583966842,1.20820708844886,1.20913153295301,1.03082334019297,1.46594935902188,1.26893541081232,1.19349660936555,0.939105819419642,1.24566164817416,1.29881118451408,1.31433204397097,1.11944367308643,0.98149059894469,1.07380206856842,1.18494763705099,1.5,1.25528991154577,1.19603151658759,1.25853413786585,1.06226450255605,1.25341823911047,1.32773650807955,1.00593089064126,1.11272753809359,1.11228726220976,1.05493511012258,1.03685454801953,1.05907701605775,1.14795554936214,1.20019339021106,0.971759095414454,1.19446758877495,0.962775218018991,1.27807752173322,1.21260383503088,1.10219884487768,0.899278876575048,1.00116199807236,1.14466783077345,0.977433273197186,1.14974339802275,1.1533522104839,1.1068271510663,1.06195680577152,1.23073058083503,1.09655948287031,1.38676410136573,1.09238423303652,1.07790974582191,0.938624457933272,1.18523500855628,0.798639392443062,0.971564520528566,1.09006968075894,1.32597820820293,0.895567090641002,0.95529151426982,1.06187360022311,1.12260567198355,1.04604128811741,0.833394696938796,0.848673375094412,1.10005226532095,0.904635095616541,1.07528284529393,0.929444591741155,1.32399752961477,1.18755213599392,0.979001861632819,1.16640930741722,0.989119274625417,1.10169775485262,0.843240163015887,1.44633924876901,1.06935967817175,1.31354491451509,1.06364630937865,1.08055387410834,1.22973362904286,1.20990093718245,1.07326420270339,0.919379881018851,1.11789782090082,0.979836891214766,1.17870757938837,1.16912401139684,1.16025810720919,1.12024412310412,1.23601744874288,1.06358291237545,1.01321786661246,1.24287755272856,1.295363662784,1.06508420219039,1.21475089747558,0.978767385045802,1.16334132934285,1.14770763075235,1.08418767774333,1.45641936091719,1.14226070820956,1.26100439225587,1.01004813841205,0.961811132940772,1.15106996383688,1.5,1.07131928240077,0.976382252789388,1.12861660537257,1.01841531651504,1.12578969254929,1.01671481054376,1.1448083404212,0.79353343186891,1.09277364746686,1.04204134383747,1.1523396517164,1.15599759968056,1.25817134076426,1.34510326310031,0.94412892303912,1.08922941913678,1.20264513241107,1.0718305630568,0.998843577459251,1.1558256861152,1.10270730648027,1.08522821973057,1.04851670013305,1.07955647565427,1.00911608066252,1.18201259564028,1.04164160586622,1.05116588195268,1.02911557839792,1.01181827747881,0.789903945649825,1.1018828477752,0.99831699414959,1.24615846558256,1.0235274368706,1.09676942592233,0.917596110152345,1.05558641572966,0.991059989298087,1.31512774177669,1.15061611350948,0.878828327538225,0.987211425747209,1.23333979412519,1.06522068117701,0.91472708997492,1.17801328883916,0.996780583691276,1.09315356051478,1.18838378165089,1.29486619909249,1.11453442680209,1.04349877371863,1.1266781257082,1.14266583388758,1.10809411006247,1.08782776847326,0.979497360566541,0.891596722636318,0.945760261785376,0.832174904347009,1.5,1.08723008381289,0.978216738347884,0.855741188442357,1.4087561744078,1.17393339953654,1.24756965531024,1.08561590506752,0.891410254757579,0.956614290974829,1.01851877918924,1.24610243427969,1.19152201768967,1.12324197858345,1.32824987413617,1.16766319600687,1.21095963458462,0.972542127609058,1.02478600800511,1.15093565989443,1.19512440920457,1.27944620385375,1.05800173361892,0.922907291531144,1.01561377741196,0.977813473058242,1.04619461887034,0.985929976974507,1.18655874565026,0.975461910342657,0.914446897758593,0.977956195286034,1.07690506031615,1.04551922022026,1.10532802829569,1.03869409067835,0.919532096567315,0.849408858288114,0.958538659368549,1.14286085720869,1.04790655411453,1.00428423786875,1.17768801757125,0.954419539397516,1.0028758491941,1.5,0.97103073522347,1.04835235237353,1.11190512285588,0.961110497939044,1.16683840079134,1.16421191162967,1.19375553917703,1.08088669561978,1.07897911662167,0.922907391681242,0.991594215807389,1.03074410806237,1.01005610966888,0.874454537143197,1.03356224854108,1.03189137434624,1.23377307339152,1.21938028906604,1.001463128717,1.10607252610392,0.955410927445818,1.0075668816091,0.931460982002453,1.11591851758756,1.14007663894614,1.25007475708291,0.976808803389036,0.886095707368158,0.832442480462644,0.887672653572329,1.01916049208265,1.02990778263316,0.985210482570581,1.08152174781711,1.06337703435078,0.970352999240409,0.986490316459985,1.06859211277469,1.02975823873899,1.30736463282403,0.95482356761258,1.06698876500654,1.00458449709448,1.17781314174868,0.977301101516849,1.03573346580733,1.02571634991522,1.13041154980258,1.12992571344985,1.17765625099674,1.13520468294531,1.5,1.01667017525897,0.8779567425735,0.96880836010654,0.983710351823941,1.17113305878517,1.00486911886872,0.948885929592235,1.15816873718658,1.10992930090163,1.14044034846029,1.13052861229002,0.981454585060699,0.983837589178353,0.785197380659935,0.906218001833158,1.03782313292365,1.08283851233368,1.09600868269238,0.996137389517583,1.03203296608083,0.995545200654397,0.976145770432233,0.89464798876869,0.989612992221195,1.09971775804123,1.13098913161948,0.992911710567447,0.85531173438833,0.898247587491869,0.935190886426402,0.956437202609027,1.14697412424802,1.01771431898608,1.10112186600616,1.11036236526692,1.28435724019658,1.1844359404563,1.08434544048028,1.08138980177082,1.00829193137716,1.03427249094263,1.03914828959312,1.15930613148351,1.01871575897387,1.00629565190293,0.998567852284729,1.23570488584459,1.1340745020392,1.0191387884273,0.982214888819967,0.885712357616846,1.0849787133595,1.0985314469163,1.09282579649852,1.15454608249422,1.0450855022487,1.03502722245832,1.12956171221937,1.08548780522578,1.04527916830479,1.15801804106184,1.17283767567439,1.05510937546039,0.972991055023718,0.987772578343581,0.997423442874926,1.06346955947861,1.05704720672716,1.07073605265516,1.02155108784294,1.03225859567802,0.988300892412495,1.06339900181225,1.06825288416856,1.04033082709818,1.0096661055359,1.07997963045131,1.10908637045756,1.0403587879736,1.01327311837656,1.26661848353459,1.00627914386208,1.11395503071682,1.07166817549695,1.31568105957616,1.16921972419762,1.00054995939529,1.01703202766693,0.982638771262163,0.955527765508739,1.2124190024331,0.997518159088698,0.972054763788698,0.954064918416264,0.86681000296668,0.981424282364511,0.990411126543696,1.02665672907132,1.06912227672556,1.05832444371318,1.03182165776941,0.920869536330371,1.01442762328554,0.941648484809008,1.0600323673608,1.18252736095466,1.13456785153059,1.03508501093788,1.11847800063114,0.976986951696947,0.889590981182008,1.22851172614797,0.987108090048121,1.06666756857879,1.06928870344122,1.20231963212777,1.04988524169776,1.00044238480707,1.18686274542576,1.40931232501883,0.984781745816246,1.00115284233951,0.937070261149528,1.03340047368601,1.00246526926635,1.10292279292949,1.1090067706369,1.0648352533756,1.10401052030627,1.00488661608074,1.01823605047759,1.14504524669609,0.9555585537603,1.08459336691314,0.917594215946691,1.00246259885516,1.10284053557046,1.08971535117539,1.21726275755691,1.03048943575389,0.94020584135301,1.02601619737573,0.912964157516706,0.813126388380796,0.766968623589369,0.701570235435148,0.833005276908474,1.0606226562647,1,0.921497768005154,0.864917581554271,0.855200127051124,0.908964376974393,1,0.941428843231867,0.574744594198203,0.83617526791771,0.820036055406472,1.01941411945209,0.761683498090988,0.810790184478633,0.954565911383242,0.889423138779869,0.962367270624259,1.10161418295309,0.901276294679513,0.794372515806721,0.934302943310915,1.11257512556994,0.950036536267021,0.94733530851205,0.833657306809027,0.94196336593523,0.939121716428107,0.5,1.11010223799735,0.757704138073396,0.759962324469044,0.890618787788418,0.887466786856017,0.520603255614291,1.02540935772531,1.07365822661624,0.555326930970575,0.5,1.08647656684736,0.656798959683923,0.947477842961791,0.933757877101545,0.984313412540454,0.980171313929399,0.952523462393896,0.838619050555143,0.923172137612539,1.18397827397033,0.827970659438261,0.931805518599775,1.09085519912351,1.13056240467351,1.07032373155451,1.01565263706567,0.932388472768137,1.03623404792934,1.12860565285965,1.10467912034846,0.802023323028022,0.924800696861259,1.00840172299668,0.5439308040941,1.04404022796962,1.03277226749232,1.16296373702831,1.11936952672897,0.666678522748227,0.935905303747953,0.924157056006448,0.73425880265032,0.628914395524785,1.2592336407406,1.1754223292993,1.30316932051354,1.0655253110161,1.03531037272405,1.5,0.736222547939536,0.914420959595012,0.5,0.841319587322862,1.0245142760295,1.14473132486291,1.08936359323557,0.94237607510884,0.942394669773798,0.992917356279104,0.951414680403159,1.34070683428108,0.940655546013091,0.985526873821522,1.06577111599093,1.30159257112019,0.961699850893429,1.06206496855628,0.906148209190576,0.732460821242284,0.995270375516836,0.56665913987076,0.918348394472681,1.16482225559117,1.12881948955357,1.04799075215972,1.03819964527506,0.990886902087697,0.989477235210989,0.93495674154412,1.44370024355659,1.14109923281325,1.01741041159804,1.08719286526387,1.06178631307467,1.15154979114679,0.960808281378943,0.995359726593748,1.08253361968692,1.10171947861218,0.923585210131728,1.5,1.11436162350078,1.17541511411375,0.922696837840845,1.1157872339748,1.01721052143455,1.00785777514539,0.90030581570891,1.02505783734104,1.35946282996851,1.1053845640622,0.978003197563134,1.01581017525107,0.830092540947598,0.873890990494389,1.10308744121551,0.934045124624834,0.967958965673122,1.02549053062235,0.880436591067274,0.994246897074583,0.93264638769992,0.886068513389144,0.886928104777115,0.976276261711854,1.09447014081233,1.02221029991894,1,1.02885805074983,0.989909561623331,1.03987318324663,1.01010338791749,1.01809390502431,1.10049965652395,0.951522991560208,1.01458301703216,1.13034632431061,0.911968839237756,0.965174465868072,1.01171504189172,1.00968484324341,1.03432544031694,0.937577607626449,1.10034738695085,0.960977782951838,1.0155516768566,0.941923059782491,1.0073402493687,1.11489202525643,0.976062778352317,1.0078883647466,1.05728421816124,0.996060833576792,0.826999584730119,1,0.936057152676361,1.07650831156226,1.1577949681434,1.0455643522841,0.913078003304846,1.0042771285988,0.985405332789604,0.90067344570382,1.02885360843338,1.05696328384738,0.886759803990734,0.964275228993815,0.89928096176489,1.14538542711349,0.996888342846394,0.991273913052033,1.01142421602162,1.12871635131353,0.862452083079194,0.968963084447381,0.972793786239046,1.06368982388649,0.964442182115039,1.08901581251236,0.988993122931535,1.18026867406994,0.99034432899897,0.925023658578289,1.01839210708616,1.06189910108374,0.9696200162695,1.04183889825817,1.00975507621955,0.900647835268741,1.04414999124944,1.0190694183216,0.981579184194517,1.05257755170154,1.13203728891154,1.04336858980787,1.00555215273661,0.939710528929236,1.08431638648247,1.12141905846722,1.0641871911499,1.0076065186698,1.03746984486848,0.977364405283005,1.03023288156363,1.18353565054603,0.852775407602867,0.955082696453754,0.994503443997347,1.15688429816613,1.11212986768764,0.860426801151277,0.937348260622359,0.952159791281902,0.967409446056796,1.36423041821128,0.942987528814742,0.97636333039185,0.975711110907521,0.951407752341804,0.913292555128906,1.04851596386828,1.01855465371634,1.07844879411105,0.906551014534428,1.15667756192781,1.04301678067525,1.051800437698,0.948274078435571,0.99308349366636,0.900582126777934,0.741014375131448,1.2011255190253,0.962005992687684,0.901655744606854,0.944382484577431,1.1828827324787,0.854047085245746,0.948389254852919,1.5,0.881455266634783,1.06761477038232,0.97550182364874,0.5,0.972625053740191,0.836505673571542,1.08337242944246,0.898891314888336,0.972494527889668,0.993712998359737,1.02276793958243,1.05587419348277,1.01466242510965,0.785504050839555,0.995070200125897,0.921698266629408,1.16109699354418,0.93738233458397,0.83864699999754,0.979069463840701,0.990129162889613,0.989442547803188,0.965854553313425,0.951087346248805,0.86009213064986,1.1124483976237,1.14252832920196,1.02713068091995,1.05370026773975,1.00663911452679,1.24173902445716,0.910898891379807,0.995591833005928,0.799638828760065,1.21189438797307,0.927439642607573,0.941633496332668,0.966328869587286,1.04216203642361,0.861969067039121,1.11166525613512,1.00626357448348,1.00845756094121,1.01545213243716,0.95526803479289,1.01822093916435,1.16695569637285,1.03609185237588,1.08864458926118,0.895283710109681,1.04673526623519,1.06957459035442,0.949775297323592,0.889929141206249,1.05411075000957,1.280903767931,1.05884288945769,0.971679040791337,0.980061552980387,0.991111068922679,1.05414596048266,0.94981662267798,1.5,1.08440789076528,0.874087812713957,0.950468019406106,0.944096489101019,0.924296598375518,1.14144283177337,0.95544103701778,0.963803575543606,1.04782556844613,1.00846573299085,0.841390381548796,1.14351448827144,0.736440259406652,0.899632716274982,0.933704805856111,0.961586402402048,0.939165355428941,0.915210509030242,1.02309853434623,0.679058993958924,1.04032112782559,0.865440282641891,0.976524912568931,1.18059925225764,1.09321617721584,1.05341663211879,0.789528520042924,1.04733245944899,0.968913116492378,0.79004856666085,1.20495758587916,0.979962793163981,0.879141138398738,0.916587868890422,1.0326869583575,0.748153575423414,1.08489750251223,1.12789931055069,0.5,1.0071625010108,1.02592972731382,0.966279648239099,1.22726643066495,0.900606042586457,0.773692902171779,0.86973493603298,0.927232449559169,0.963097088180596,0.889232805667923,0.77860919687687,0.963021660310507,0.88691557422474,0.949073769599716,0.845344047194254,1.20851172203194,0.994721762520797,0.856848866713619,0.855710475954986,0.958888984734282,0.656356732388581,0.953241966578612,0.653912949747306,0.841865297850291,0.870612466445896,0.890634665801224,1.08453937176234,1.01929379327887,0.875501200873329,1.02890737663427,1,0.922694617891469,1.14980760594961,1.34334421876991,1.02343771710723,1.02179333739545,0.933210006791477,0.960128963651291,1.07911232941548,0.926347656616525,1.01219514998432,1.03844868246107,1.04025439065626,1.11874355777368,1.0129002308847,1.07801933704186,1.02861783591761,1.03223527348301,1.15086252817874,0.958175809972272,0.781356508585406,1.06503814749571,0.996431787524938,1.11399888669855,1.11084067147959,1.05276957149192,1.02466311341139,1.04578002992619,0.97932838365289,0.9486130391293,1.23863192455531,1.29963034812029,1.05415921870653,1.04169344800771,0.951229415687759,1.04823103139872,1.04882503681515,1.12105081747798,1.09728153133472,1.08681461089594,1.05595131817536,0.931750474664541,1.02519849657913,1.0876399574126,0.957277295431343,1.05558004467976,0.598030489159108,0.949128417020914,1.00996395163642,1.06676638941401,0.978489580753049,0.998986783137294,0.968902567960546,0.948523907391251,1.09860772851172,1.00267190552976,0.983264481564639,1.02098773227813,1.03791674080335,1.13977284672716,0.987362335140935,0.994953065390817,1.04847219490734,1.14614146929214,0.993822475749971,1.04854467317452,0.991256556449462,1.08954426812047,1.03887339484873,1.11434652412392,1.0184037879395,1.14383227927767,1.14513179997468,1.10551722944752,0.997465698129954,0.980302311340032,1.0422486508933,1.02114318783223,1.1914814063303,1.0358296556214,1.004846945531,1.03161064948123,1.13190263152367,1.103393843278,1.01603299880298,1.01048382947918,1.1420271870073,0.971369231162586,0.83342140383075,1.04054888677039,1.03169952023742,0.849611989326688,1.12181613840994,1.00066761097409,1.05808609736212,1.04428706589301,1.07637552718372,1.03779928275039,1.03244658411296,0.97033857953335,1.1231688574718,1.18675065706444,1.06072442807932,1.0019565757847,1.0149269141123,0.958537248090113,1.05017165072604,0.988729509278241,1.01323765455439,1.04107021275166,1.08602863584918,1.00108922383454,1.5,1.00817887146813,0.5,1.03453831776343,1.00042914733761,0.764077764566628,0.868584353913982,1.1700687223036,0.863367019732772,0.5,0.873542505285947,0.939771447291159,0.639601050221253,1.17119834880016,1.19432041948572,0.928590396094509,1.40876498513871,1.37168402902302,0.885349170977143,0.974487768977717,0.985174846276424,1.01469878091102,1.05797737181542,1.13750040644284,0.832438803696152,1.08232836105246,1.08350577944243,0.602501082917411,0.750997280482152,1.08946142382,0.780882163132267,0.999100391879013,1.02196476012612,1.04231896831363,1.05403460693691,0.949550144840899,0.955762103215619,1.02698563261452,1.01018063467669,0.983066363443192,1.0142616864042,1.07053278869887,1.01569567465998,0.987230440079441,0.958391510335321,0.908216127471708,1.04406227641325,0.977808844937321,1.0270784824785,0.921984855245535,0.876272137462186,1.22361126897829,0.993920037609959,1.04374829620854,0.89498314416657,1.03252418574855,1.0331882777119,0.973337631396071,0.990873740432657,1.07638105480679,0.967779968764442,0.999640596118466,1.09799611475146,0.983134393086744,1.07380745320045,1.04350522105227,1.10355926908125,1.05945951063476,1.068912575594,1.00014751288004,0.984168389307833,1.07499018521301,1.08982213720137,0.934481541956081,0.944444993242749,1.07313739422176,0.98384811532432,0.863847397569709,1.29257944887208,0.879211503456606,1.06749778607506,1.01822341959097,0.912791929444682,1.00106960603637,0.94340938424226,0.962034650444054,1.08507455384789,1.05972291798231,0.972205796883975,0.906587474903739,1.05496024938195,1.0795566097457,1.00378163723233,1.05221466126117,1.07662021603846,1.01145632943309,1.00302857299828,1.05855550803469,1.00056714075058,1.02201798795811,0.897201741171191,1.08227967542243,1.00112767757531,1.04436261965308,1.09925602104417,0.851018550560077,0.933578631337745,1.1352979732973,0.869227881127358,0.986985818732829,0.996205045594646,0.894802542436088,1.02951419634097,1.05147149645352,0.887161996264144,1.02586188089911,0.90246793898026,1.00406808467157,1.07332577714793,1.02626412743148,0.883744007523544,1.08043980693963,1.03123072463695,1.04188991041526,0.980241212134431,0.899062489629423,1,0.981806083467008,1.01174876229078,0.994143988359498,1.03615172914999,1.02508465471288,0.962914567492383,0.999041185374262,0.982933880405723,1.07531733269403,0.956803995647272,0.957300531639761,1.00275075522586,1.00239418341333,1.09812718716986,0.970304102841685,1.17444084817975,1.10651484260356,1.14116603381055,1.13808876132724,0.820788746378498,0.831969226478445,1.26484601864713,1.10497073529658,0.951006719096246,0.930975698038439,1.14164669075922,1.28044271543053,1.17891744646237,1.48622853351818,1.12701509382051,0.853905425054351,0.897591999656823,1.01781871176219,1.00251030320542,1.11235934597623,1.05330819095778,1.01448970705486,0.955609049607781,1.02439159750565,1.11712315567192,0.904073079657722,1.02127597576428,1.10018945339223,1.13723772835166,1.08114228420056,1.01472442246311,1.07356273120104,1.1183866243774,1.27172430695491,1.06794696651247,0.983743604351824,1.01650024801927,1.19742619295158,1.14738985979368,1.00969741575116,1.07825078899295,1.0633047144489,0.87470450549026,1.1091311590617,1.15603896730147,1.00825879067251,1.05563402107047,1.06959556923816,1.07792452906365,0.942002625486463,1.07189920894002,1.12275416171931,0.981737929601329,1.11363840949606,1.3181864428597,1.18398017187919,1.05876871379316,0.975218314662201,0.877356445740833,1.11688234323613,1.04309016624644,1.20367416121922,1.24927185347878,1.20728118326676,1.02611856099339,1.20053346394435,1.08773645443904,1.07563358275475,1.06876026782706,1.20120843890278,1.41602051632805,1.09439469183792,1.02735589966044,1.02039229639487,1.29746911771314,1.0424296557422,1.05041892141968,1.31364126183827,0.964158058042942,0.988270175220831,1.21155150065536,1.35767915389377,0.807716163230894,1.04640179386304,1.12227513990164,0.942261280563522,1.00006363029013,0.976721670999791,1.17885289736371,1.13744701356058,1.07811678776998,1.02402416599498,0.969072993533188,1.027068623718,1.02257384032694,1.07529436173681,0.921946918853698,1.12819694450868,1.08221708964064,1.04762113261436,1.20233475300162,0.969753803480628,1.06835796341083,1.14385344906716,1.09662351853564,1.10971370002499,1.08211073612308,1.09056033459387,0.938433527332879,0.952295589637683,1.0746013504875,1.0538504969871,1.07002971322872,1.13526293245937,1.14340924721521,1.10186301722706,1.06690389834389,1.09057481478419,1.0416170935743,0.924479766567118,1.10659568041905,1.00221676461228,1.13246218495735,1.10933402292894,1.26888391039677,1.03424413229576,0.854448520317181,1.0181971835206,1.1930053467631,1.00885838743247,1.1084336439335,0.861743534109718,0.992008650788851,1.05170653306229,1.0361266574958,1.21493339799292,1.02266026612121,1.07401087069612,0.925090849845699,1.03644250922392,1.07014703180167,1.11324629529301,1.0348250546925,0.967396206274659,1.0279660516729,0.876289106731265,0.87766823992523,0.989398669286198,0.961795354681962,1.02603345448974,0.94942862570587,0.967623230633993,1.05712894455807,0.974051336334789,0.944772401902863,1.05796129725839,0.953433890095302,0.99726458505797,1.05803980271296,1.23032916438072,1.05162145800544,0.990263560914793,0.956590250565704,0.993680513743885,1.12070929300377,1.00149778650732,0.982250456493,1.04507772584043,0.911609536582944,1.00155903480475,1,0.861908861472998,0.952867386401781,0.891652714621997,1.03499462004116,0.958720015660388,1.08429100229006,1.04692742261604,0.831434537028172,1.33801726401973,0.938368509100069,1.06194833013355,1.12044093678642,1.30703641451314,0.875938844870857,1.05344043266184,0.998276427096914,1.14214274573505,1.02572198042867,1.07882380756355,1.00030726698297,0.953947920008134,0.971676453972555,1.22637569920725,1.5,1.02486005009497,0.99867994700442,1.14417240331289,0.934167527274442,1.03064608207278,1.02957297978284,1.01601553983892,1.5,1.00555353677751,1.13225361015867,1.26850566182948,0.991807519367503,1.03029890190573,0.990677674417734,1.14847925772548,1.23247519605942,0.760295093617029,0.858149014312891,1.04271847684281,1.07620497112884,1.12058466876995,1.35411669253043,1.0033628120381,0.51528097075459,1.43580821598487,1.18123620453729,1.02234641224553,0.868521932466204,1.0366716771014,0.845817728221487,1.39791129680363,1.5,1.08367183748377,1.1761383818545,1.16237048301042,1.19134906080626,1.15823346388562,1.05346938974746,1.15531196647748,0.979869782445666,0.96953371210818,1.03762502732095,1.20508186168935,0.971453752208972,1.06162878463964,0.970059503903633,1.12195536664452,1.21884730959178,1.44161803161353,1.5,1.05257403292916,1.06733666239414,1.00217548496637,1.1032941595451,1.0931483002235,0.787377225643466,1.10590779657416,1.05019295504812,0.992058646903462,1.27228608866773,1.49170479515018,0.870865281370996,1.09985269846326,0.958159153615079,0.819386074942059,0.96474594175979,0.996527105063883,1.22389252256566,1.09960711934804,0.5,1.15354100350222,1.01777890309917,0.953174663296443,1.39606882820375,1.09228029544812,1.07682642828891,0.981089000249685,1.1662747712762,1.12575947585376,0.945695118433903,1.0499763580745,1.35128239851591,1.1767344198919,1.01853585736647,1.02300657968266,1.02989500149602,0.989177622793125,1.03226137262263,0.924197787621787,1.09352019495159,0.932506927726535,1.03919026901174,1.05577557825473,1.06045670860212,1.01531774428137,1.08108561059829,0.979908503903479,0.926894398058504,0.886445600817679,0.5,1.12328101171343,0.968710877839754,0.974616899547663,1.0885878016321,0.784358344788948,1.04104893697613,0.885281584298769,1.09290914469694,1.09613751976882,1.1003070395218,1.11700047593878,0.981579914374027,1.11648432130673,1.20521612977222,0.848682704865826,1.16092234460949,0.907574387812032,1.04721063996332,1.21060863912644,1.05856789543555,1.06869610167346,1.11618918794834,0.867556518320853,1.12805573786806,1.19442779634854,1.27409083325209,1.23472547702718,1.5,1.03156164032469,1.06898483958028,1.06843938841142,1.00550629934118,1.04744653485337,1.16926270862918,1.17123991900116,0.98066071640732,0.92961475570578,1.03026500470603,1.10694026566326,0.876656307944189,1.02055997869737,0.888688069908111,1.01456930681981,1.07990598768757,0.96245232489131,0.980495716969796,1.04813340419499,0.926654813308971,1.0091947434526,1.03207433038979,1.2264082494089,1.24593783259504,0.951611722348337,1.09214263234815,1.15680285903852,1.03569527191407,1.23139043940876,1.07159033573947,0.873301844510007,0.5,0.701368222543098,0.527615457201418,1.15086981802456,1.35827170881097,1.13390923357804,1.15112348373104,0.920020706322811,0.959594595349391,1.14263496860289,0.977522932277039,0.656482110760744,1.06547422011954,0.972461843977304,1.37179883570412,1.34627957892075,1.5,0.802134520488894,0.790237586037039,1.02824616952224,1.42543233773282,1.0656042879615,0.659030441105416,0.956096359662036,1.10136697541312,1.00687179855794,0.980806200864562,0.856806194067093,0.739115932295859,0.6761581992565,0.91074266974627,1.09031466989029,1.31821125501436,1.24853476923886,0.783282143959659,0.724205333362118,1.5,0.821740767591887,1.5,0.97277478590732,1.17854291313225,1.13292429669378,0.791796331864179,1.00747075785914,1.5,0.810455041946178,0.985033716778647,1.23374162542575,1.02476094733433,0.873294922552434,0.860180596988258,1.00691449697703,0.902530066458686,1.02477530198048,0.831974720198883,1.20802405795183,1.04928166401755,1.05607069182893,0.998416354924566,0.99729859130152,0.926797564701797,0.949769104186693,1.07022196057112,1.0629890946992,1.09071333533274,0.970484149740821,0.980330419740105,0.939510262536059,1.05723535070342,0.927413886027317,1.17564809703541,0.986672636462668,1.01726222442466,1.12512530146119,0.943703065418351,0.914994522395662,1.19668946985356,0.920087765353736,0.9029859246555,1.03297970109088,0.998585504829551,1.11535291834577,1.00724664902031,0.89890810992165,0.973960193605013,1.01029365410505,0.975714601930188,1.09850614200552,0.997724098244749,1.0632063421153,1.00583097848869,0.906910099190948,0.907346962246765,1.03017730783859,1.20130624585268,1.11193343755678,0.894648682950633,0.708283624351299,0.979866182811832,1.03104228910245,1.5,1.07033430605194,1.09783527827975,1.12984425645779,1.07813317198941,1.05347059325776,1.07533828943776,1.16124541571682,1,1.04170879501718,1.16399912970657,1.07329809391436,0.883914164197987,0.996104237045333,1.02137690059977,1.01536756469691,0.791415427501273,1.18900159943994,0.942881175340514,1.15162070479939,1.06918832497514,0.946976532385562,1.0501057752412,1.38562284966737,0.936134253706016,1.0706837904944,0.979983814082966,1.17421821395303,1.01904579848734,1.14697405848828,1.04543368740041,0.904195659220292,0.946204074944496,1.03176867576528,0.899189592095497,0.97913766268136,1.03690897330345,0.905259362255271,1.01481934527359,1.05488155605034,1.25099322720641,0.960190027600923,0.984631019003874,0.880518797200497,0.879303452507006,0.867759468583898,1.02932587672877,0.927518875910915,0.999631631686293,1.12388633717322,0.987650346625326,1.10495025674509,0.79401086584345,0.64747152999454,0.89519821362798,0.93591251023582,0.952298491558572,0.931207905396983,0.868231517908194,0.933474287832928,0.944748809335523,0.755733539555152,0.99357930681082,1.05357127532715,0.942436438443041,1.03588035151623,0.88370924871028,0.926759286381617,1.01216791207921,1.09344133052671,0.800083199719071,1.07833391306282,1.02528172268516,0.95997878250457,1.06512797671055,1.01059240741835,1.03758560498781,1.02950862399624,0.927405615063293,1.09850996699199,1.07593416470511,1.01816432466849,1.0399701253013,0.856137293711885,0.877461574705984,0.86856776540092,0.932082783806184,0.919840426481373,0.956227997483442,0.947018727078023,1.05648467123279,1.10190465344103,1.10683627450385,0.927266992250788,1.04452335352276,1.02046773195316,0.910505488436808,0.950111509165101,0.940000544760812,1.05316385463557,0.660632589783029,0.934944608507583,1.08686129415255,0.852153706158346,0.922521022648439,0.854817374711681,0.758719410243027,0.749869014762413,0.713446363708899,0.849184908906147,0.926554462799175,0.963941860862063,1.07228700791483,0.967276014194541,1.0700809123759,0.894504496210563,0.981939436740899,0.951468394462064,0.861600287195737,0.89045983387477,1.02299482821941,0.976862798506487,0.910285015074005,1.07590134778353,1.1957397362972,0.937260097292838,0.965755701039419,0.985745714742719,0.903817266675077,0.973665584546784,1.02152358390158,1.0883497641732,0.87071664693505,0.854415299761702,0.873319465203603,1.13216489283199,0.896868664193792,0.893768592788292,0.892808315595151,0.974543169777122,0.905706623052231,0.842229853835465,0.820654006438814,0.908190112403272,1.00760887455513,0.7889888238425,0.959920451083663,0.984428425478739,0.866075665409225,0.779599833165628,0.882082201734538,1.07565277307997,0.815026735039674,0.880192821233078,1.27066470474437,1.00848542325205,1.05941070383726,1.5,1.11386692875281,0.853893511826986,1.5,0.905287385657702,0.562655970436339,0.75372575531182,1.5,0.908415235293867,0.813557683433138,0.793409225288069,1.07542415525238,0.945383793917471,1.25450306472622,0.860460554015222,1.179939867793,1.5,0.5,1.05082184958908,0.88023831899385,1.29407712985468,0.545967869320419,0.878264848322035,1.43248109628206,0.885581307451757,0.61381048028272,0.952145043475644,0.997355128104931,0.555916099567901,0.800470852763326,0.634098716806706,1.17711374907016,0.967928166859131,1.06752957331055,0.948072934033116,1.024507911791,0.901475032954901,0.725414914188434,0.780093442301774,1.45150145982809,1.19108702141976,0.995273110260118,1.5,0.869662318139417,1.02570385196222,1.00669941396861,0.671551473005929,0.940608314995358,1.09117869709294,0.926988358329728,0.622942390173472,0.991569348627621,0.687524228175688,0.650625786717345,0.977193284621637,1.03783004150709,0.756907440696378,0.94027713993788,1.22046628446849,1.01191468234052,1.36123328680735,0.618456676353487,1.0042102672203,1.33653067732018,1.07761878792672,0.972429918805638,1.15323752745656,1.05373130774169,1.40608209461245,0.959657580907463,1.04782854585255,0.962733110747745,0.5,0.703090619104128,0.816628671213119,1.00825634763907,0.854476796493754,0.849425503331812,0.899616074708861,1.0213248415356,0.999396536910518,0.866566948143435,0.5,0.868921503201947,0.692751827874935,1.5,1.28860605578584,0.967141258356347,0.948129540092237,1.43978235090657,1.33799465609046,1.03136340569639,0.692215591844411,0.974480642248447,0.920077518291198,1.0443462688224,1.07741465116643,1.12869337189604,1.22339166955856,1.24519269315978,0.5,1.11246633838585,0.772830764779257,0.890134869318319,1.05017821535539,1,1.04012977963147,0.506040543074613,1.34635414821711,0.839708117880593,0.794178826322867,0.696122037645425,0.928229999958373,1.23743503921181,1.04870318762111,0.5,1.05925449592028,0.736332777620589,0.987391549631066,1.03940821423243,1.19386455150606,0.922039774899085,0.818625470900195,0.830237564341739,0.854183308973729,0.975192127188151,0.782212161339167,1.20653189368935,0.816990356345206,0.958404470864403,0.991534769753182,0.89423666976476,0.950568955655211,1.09695668707603,1.0875938111943,1.17396580782267,0.87746071141296,1.5,0.8226904364258,1.00885736097706,1,0.791302055664574,0.897913630811788,1.203207363543,1.400422050314,0.618460799794639,0.576674886556912,1.0573023691045,0.959588509426593,1.0222814449938,0.924709401754032,1.20628658670203,0.685894265039046,0.947919507432213,1.06264419319198,0.625028201206545,1.01990809616452,0.868409190532545,1.5,1.24541467645072,1.05610668849434,0.974159827966116,0.533617930123345,0.892403466686363,0.503258786991929,0.747389678963061,0.975273542842391,0.595653100705788,1.24560722456603,1.29737565585322,0.919159968645801,0.878104905765845,1.43945578780395,1.05485412536669,1.05206984504314,0.971216339536793,1.34741043994873,0.921554367458293,0.762183517198073,0.996562297731551,1.05347576633151,1.04895338016612,1.07709769744489,0.795069773579571,0.836113909662657,0.919668516674739,1.5,1.02943751533638,0.756651219840919,1.04040090968401,1.00720338346222,1.03443459725629,1.02815957795508,0.696311356016548,1.19163611793528,0.908714310176756,0.876497063585552,0.943410484511692,1.1037645904916,1.08869894134219,0.847518710640864,1.05526836998457,1.2513682850283,1.40830957961669,0.641892403088443,1.01488534148933,1.0155555274257,1.02443981045983,1.13148792167138,1.19153295706741,0.881917809817392,1.3449599737124,1.20228679192829,0.92940705609415,1.41629496437242,1.26741215391338,0.732062228277361,0.99117581646866,0.959813795658265,0.754665588161636,0.817222711276432,1.35620269304727,1.28671120660918,0.735490407415691,0.744100192213027,0.873197805499642,0.903011093719045,0.61651974411651,1.14810883088116,1.06943087533377,0.954156880981773,0.912202324760817,0.897363218591179,0.918781409927219,1.04827594301339,1.00503835964511,1.03907656495865,1.25502718164039,1.06998737228107,0.938079810089425,1.5,1.04633930827339,0.863089653332709,0.878742127288365,0.954317047589086,1.15185808704779,1.01947126718398,1.18180374778337,1.20496397477641,0.809919628230085,0.741533813194932,1.00429106314709,1.02944621320897,1.00653887897476,1.00095714976701,1.07771469090435,0.851690985522964,0.908247089090405,0.854870677288741,1.06897340062869,0.720469046213441,1.5,0.87453151433781,1.11370015984999,1.00081909054705,1.03523897219856,0.982447943075922,1.10889645604111,1.00593966005656,1.03421312219775,0.90851141976969,1.08064407062488,0.971166800312615,0.943932409653719,0.974982206246507,0.807104307648461,1.17997484440602,0.910704642868611,1.06765965490608,1.09599305213152,0.916329573749719,1.29407899704069,0.913697547452145,0.980459951144898,0.729914050672469,1.10077273988185,0.652044570528862,1.10171213952434,1.20214594433,1.04507696082319,1.14658992405064,1.23835703650693,0.929827887213849,0.836510825690308,0.700871627968227,0.98883837417107,1.5,0.825776174657006,1,0.846582841421096,0.911604669785648,1.5,1.15436266011805,0.777601709488201,0.5,0.944212860432675,0.911179808832992,0.781351543873827,0.947929715352451,0.888158356226058,0.530334387544455,0.705112664631814,1.01435878667978,1.5,1.16879709480749,0.972266685349462,1.03942835053039,1.04646451517306,0.864623689341908,1.11528990138361,0.936219640458208,1.1697953240377,0.910597569828908,0.894107651609101,1.06991359116899,1.18983108934212,1.10415425327196,1.06905003666953,0.94142298224666,0.892190961193288,0.977808619954346,0.886792424962496,1,1.07444801653744,0.996442718312019,1.05754755696184,1.03721413898459,1.04145734179268,1.03336423841918,1.09697533932669,1.0298936885397,1.09841420664305,0.884160528759383,1.09337953235717,1.5,1.08904295049177,0.977306773316314,1.19672204041703,1.14570833405249,1.1536680303572,1.18188212656066,1.12958562893178,1.00879703737798,0.945986067048498,1.15828076496986,1.08764312489795,1.11300632722993,0.735212808910788,0.629866742363147,1.11395520556674,1.01150425412503,1.08354157962314,1.34524609624102,0.73918116035907,0.886122873005156,0.980649133932895,1.5,1.00692110869894,0.960293509150916,0.892577055872753,1,0.668168972654986,0.964577026155798,1.35271273532072,1,1.07702400937658,0.994131431155217,0.965843400302169,1.16503182317189,1.23117425037614,1.07925350394894,1.05904174491169,1,0.847844298585752,0.991436185031081,1.10123223153324,1.01287513304862,1.14336057635023,1.22681346133457,0.999919332152548,1.07330462664664,0.905980533925439,1.06523851856287,0.947202850005176,1.00084228226965,0.5,1.17964384000532,1.07664616853472,0.740120658681554,0.930381158064317,1.02021137583435,1.18468539949023,0.937969146277182,0.786549322260781,0.958048828827213,1.15830851750562,0.895231904990912,0.757212221551626,1.10752393600462,0.986279737917643,0.948143661179489,0.860563612812929,0.851739226685467,1.18427612553221,0.5,0.945947637765739,0.968462280902022,0.995319321117713,0.917576711179613,1.21774341069008,1.5,1.05643284105126,1.04278374771011,0.601621881268852,0.930328109092805,1.04521091345702,1.00017085949137,1.46762477129081,0.938175975125982,1.20492733739234,1.16195964033773,1.5,0.878225317481662,1.041866100636,1,1.08914198074956,0.541069417841713,1.22407865742553,1.1763463621514,0.864377902558102,0.877314890701452,1.2018783303745,1.45602166514119,1.5,0.5,1.5,0.5,0.5,0.908375793125282,1.28901900600221,1.11217553766047,0.98722509162436,1.20437387339161,0.5,1.440142678438,0.696907740759255,0.5,0.846526864130432,0.83511377086466,0.5,0.773400827751674,1.5,1.5,1.29226471134655,1.1360778793206,0.670735302774039,1.03500210702444,1.28751154039403,0.892508743386767,0.5183290563502,1.4524597579652,1.27712520984157,1.5,1.31073046883439,1.37580819178437,1.17017083181543,0.5,1.16128968058015,0.5,1.44974872310215,0.5,0.692001795569024,0.5,0.858756791303214,1.10780088901501,0.782395685745982,0.5,0.949810401576056,0.767838022164591,0.5,0.82612037138612,0.5,0.5,1.5,0.5,1.10139680488309,0.828574454560792,1.01748890898188,1.5,1.0971490641532,0.5,0.788775769264568,0.987056232449015,0.943356613206315,0.652957455355425,0.5,0.880607963587529,1.10585506942965,1.5,1.20014434146735,0.945071271950316,0.864773599837249,0.978761676387243,0.824364241903546,0.5,0.843300094447353,1.04255720570505,1.5,1.5,1.00134996645788,1.27351989356976,0.979541047751309,0.809597495276033,0.857712867388321,1,1.00606015492505,0.858987274668455,0.617353171030368,0.761101299176472,1.01350387772858,0.830489792582432,0.977658887240817,0.825079663289786,0.5,1.38338563783311,0.626171436401995,1.11116285727064,0.990501741304644,0.703617453741204,0.922675498861312,0.906830726390776,0.949190030739113,0.669702293468777,0.5,1.38227286110054,0.81960985184676,0.5,1.11043388176168,0.5,0.847881050560384,0.877080358572813,0.781702795445888,0.925982817440453,0.942001615016888,0.987814853479623,0.645079586766155,0.792407759755669,0.884491554489331,0.848987249980798,0.5,0.653207646551131,0.968162462372316,1.09598582326055,1.11007030109563,0.5,1.5,0.969353884838287,1.03958646243077,0.5,0.5,0.66018349510031,0.952253342279687,0.935918607515382,1.00054997685282,0.753396053756161,1.02277454962076,0.94751584467662,0.5,1.19942865809421,0.981314226340128,0.871776590843317,0.814965418402819,1.11016037699138,1.5,0.912464532191208,0.781454995017681,0.995820341573601,1.5,1.09743980942938,0.738057808677937,0.877867709601535,0.966031496214622,1.5,0.834718642728541,0.5,1.5,1.5,0.811548135947073,0.661411190882394,0.888674560904774,0.76106553964587,0.5,0.72382859818543,0.934791233959578,1.0800083660566,0.5,0.734040757765819,0.887602212450495,0.992177369856714,0.74359138152323,0.643794196885741,1.5,0.510773174533262,0.814791283313663,0.596576560364808,0.906663729070356,0.869069838821269,0.82947833374178,0.716127484897559,0.5,0.780382977789459,0.800170009541761,0.538695102120418,0.796799554659484,0.69012147718627,1.15837835695672,0.779689910126797,1.5,1.5,1.06387552712176,0.771860652416391,0.972080787160239,0.964875303068629,0.825388237161957,0.863929372284576,1.04172295339279,1.31275619664573,0.922207690532305,1.08345959702295,1.0629218386774,1.10644671609499,0.954536522640575,0.692112044445431,1.09028688685751,1.15205496712121,0.5,1.06564616035928,1.4112288502676,0.852413465100206,0.806567507852555,0.705256097015813,0.985811182157848,0.714003345030222,1.46664054830876,0.991154769409624,0.5,0.803510129411673,1.27470174222474,0.5,0.98341192362124,0.807904040347023,0.83800285841133,1.48126438882376,0.676474356629573,0.834900202473604,0.756167984789007,1.5,1.5,0.881932820745732,0.550595117011477,1.5,1.07982172211272,0.869042541289539,0.5,0.792043875029695,0.5,1.02336295819807,0.959224633301506,1.08608506646235,0.954425377148405,0.546358520232598,1.00036057720162,0.570626517319892,0.838089573416302,0.824489384960138,0.924560518877438,0.5,0.5,0.948567840837186,0.942449649230087,0.741116666659289,0.510991182622028,0.963040336085471,0.720470091129721,0.734065146857996,0.947662097204403,0.935114044040819,0.99667598530271,0.88047193253894,0.742568585289709,0.789561309602716,0.792483354700106,0.718085228307827,0.903929898531472,0.5,0.885687023931994,1.5,1.01251426178744,0.894424697278003,1.06797123887833,1.5,0.731815585124066,1.5,0.862364041008003,0.501033955642109,1.30469192874281,0.801228201039947,1.5,0.790832545148379,0.812857227717081,0.951617014027227,1.0295365307984,1.08751478525057,0.818395857096436,1.04248737011472,0.844181384133214,1.41805656468669,1.5,1.05625887833482,0.5,0.5,0.562296214786545,0.908840124190554,1.5,0.946218649643968,0.749702086245818,1.5,0.5,0.749402900284711,0.955153784804388,1.06237736807823,0.775621511002199,1.5,1.05443602350586,0.802108400178216,0.748703983407926,0.591388630035322,1.09493427661813,1.5,0.591251264062824,0.5,1.02096731418546,0.958719037703772,0.666619011447619,0.957199394539233,1.03074164387125,0.965714865272072,0.919198287000643,1.0562983967173,1.45028861587277,1.04791099162928,1.04599132761649,0.954327113017545,0.883276190285717,0.976651654123374,0.951926821482747,1.02899252425515,0.883364183181903,0.840972067079429,0.985502552612967,1.0540841404261,1.00550247615864,0.907536162387176,0.917191525839029,0.852024383440858,0.952773563850846,0.736272551843263,0.895135458536658,0.966770307955461,1.0526086888947,1.03598866852735,1.08457391784782,0.972443796313378,0.941361345076441,1.00644514726777,0.88682496323636,0.903942314295718,0.954557652577354,0.947198647269538,0.994204148559219,1.03564565842882,0.921317338670895,0.974682403044427,1.0469350467436,1.02210360211138,1.05717602489622,1.09883766004558,0.863961951856831,0.842574746638725,0.960214875735708,1.00333346991447,1.01733262635288,1.03009672026755,0.688564741855313,0.944313545883232,1.30484076506278,1.13851110029635,1.11941337264939,0.999162282542481,1.07276998640601,0.943156653635142,0.991660420365757,1.10701240247937,0.996584123752193,0.971022014522846,0.889290492154918,0.942219649569385,1.14234540653167,0.989723616028516,1.0047396393971,0.665077942149765,0.989856691267773,1.1550739473849,0.856735987292313,0.870824881808882,1.00341815911424,1.05729494811124,1.03067583134048,0.998917665767951,1.12833075620561,1.04243301286169,1.0431889045345,1.02158273686187,0.963366138030626,1.23039527954278,1.01220914995939,1.11756739657856,0.96571647327239,1.21737784758111,1.08714834380058,1.10089629904493,1.16750485450474,0.968243228639494,0.944959687590552,0.875918453412272,0.901581219099332,0.907797450061616,1.00917021344067,1.07490988541338,0.97465209392569,1.00914209383486,1.06657591328142,1.01454973140389,1.21397612318366,1.21812168084572,1.04922421798355,1.32416940043546,1.05701427460628,1.03799681219067,0.869384136989972,0.959753677842911,1.08086991474747,0.993638242207348,0.969309521045141,1.0884017092221,0.981520302653407,1.07616448088736,0.977359086020858,1.18601180564779,1.0754113958625,1.0349076385984,1.11498408619214,1.07988990490109,1.01568942044834,1.03612073280373,0.99435105868155,0.953274654808098,1.07678058371679,1.03584705575516,1.12608219070199,1.13307432617309,1.05188226560373,1.07732026078715,1.12971190761997,1.11306423885441,1.0702079650443,1.04297382589075,1.03300068128332,0.960410711077033,1.09531935844692,1.07025927493521,1.00474546042652,1.00952075673064,1.06867636640531,1.09102983117049,1.04332696521504,1.0399587863453,0.926641635419615,1.22430857950907,1.08433447711603,1.03082621363337,1.10038882788226,1.06110864434035,1.06434688299497,1.03231843143391,1.1273883071685,1.04646957016607,1.04384762589942,1.10993823321268,1.06276413684821,1.2879127174966,0.977372206101679,1.08981184118952,1.121368930986,1.15027790704624,1.01382148626217,0.900155597828804,1.08397409187106,1.02174403788086,1.04154741158389,1.04443056299555,1.03133732692412,1.02465440176102,0.987960479334813,1.0675635469224,0.997661877088992,1.03992741515902,0.949332371115275,1.08643436171472,0.86873787596501,1.09295489505677,1.11312777251201,1.03919099974099,1.01441521834366,1.07183909558018,0.921659022560783,0.932282601221253,0.891107633043702,0.926374044281978,1.11567356791911,0.952396362384732,0.987281230762655,1.06130669809158,0.897034334036918,1.01853291933499,1.14130752061895,1.07260812546687,0.96879663888743,1.01092206808652,0.777511823824269,0.978166647952665,0.924941337875561,1.05792133085823,0.981889416786402,0.978275003949111,1.06099031676218,1.14836511974822,1.00761989949616,0.947600041051179,1.05127503129196,1.09623982068102,0.975006102806238,0.940930733027337,1.00336150551801,0.924599028717953,1.04943779541818,1.01282641424226,0.937299937657324,1.13839253540917,1.14700879074617,1.02962596981128,1.18767489488124,1.14813835895262,0.986111422332846,1.15975418042546,1.11914667523885,1.03472091839184,1.03270174358114,1.12403699248942,0.893912071540143,0.978486221211181,1.12602630333138,1.02345342880866,1.07364040573787,1.06202710342572,1.02297444329868,1.01479716965767,1.06349243313403,1.01219933959699,1.03899602239346,1.21199192499994,1.2201377027444,1.09841331882189,1.07224912894831,1.08113913851702,0.986676479867205,1.19476039345971,1.14078989362745,1.03745038360666,1.02321527498775,1.01191839457032,1.05029198380456,1.03014380822159,0.860850551543797,0.838715472912568,1.02116934939045,0.950448010601211,1.1852113850362,1.09595161257484,0.940790177228471,1.07812527303068,1.14906529978668,1.13901133711503,0.999711959248713,0.973983819484491,0.956689590322861,0.849724282158222,0.924249753211716,1.07719985579692,0.882331933288562,1.03752409558222,1.09153054570861,0.973797540295991,1.03283046350196,1.13511849696312,0.904800120253935,1.04000027376463,1.07606647084508,0.872384952237906,1.16752179338191,1.29033759264486,1.00745262053841,1.07907554854217,1.01982525349974,1.14259401716926,1.11195349412439,0.942989676387917,1.20741957243626,0.964905739383996,0.813768279316371,1.11320218103233,1.08171079247696,1.05012062400027,1.37844178675663,1.03826645349825,1.00116701236187,1.11336739511074,0.844011320070682,1.01630754577558,1.19897167596311,1.05464046957288,0.904394257504815,1.05674818371736,0.916408125139579,1.08535357390657,1.06444644146203,1.00534440348417,1.5,1.13514766535423,0.972033122148284,1.24461678266269,1.07275743958322,1.11169917646939,1.03967088800365,1.18395982829416,0.99423117519373,0.830585340648695,1.12795395064539,1.20413953229774,1.05111555352593,0.998963147082091,1.00428684054825,0.966112302880938,0.984079139598842,1.04253215047239,1.06813063732254,1.0703126144064,1.37088915120763,1.23994047241639,1.43559728961296,1.10065563178081,0.967749890031987,1.03782185238339,0.950245584303959,1.01317075364372,1.09027410539286,0.890361545869925,1.08171862884281,1.0792401994301,0.864992203667496,0.912898118439033,1.18030476999151,1.12835756279676,1.16651934836647,1.10760151193892,1.0259733647247,0.974607603769902,1.02893883227084,1.08837264890802,1.09620385951054,1.04261718440196,1.07235947811738,0.724952372556046,0.994930865450543,1.19421178712614,1.05960316702809,0.952172583807829,1.11687185087711,0.817158607703371,1.1582290848718,1.08490210393394,1.01587483694698,0.950541898198539,1.04176621547215,0.974667925949684,1.12244134163071,1.03610305324081,1.05608071888978,1.03967571071579,1.03982458979346,1.08879329223201,1.11316903907511,1.05177221704443,1.06014998795508,1.05981321853645,1.03422263553196,1.06002659794374,1.00486828070997,1.04495082727023,0.910937028764451,1.06752914084846,0.819208612372445,1.00183625039984,1.03315476202814,1.00717561033818,1.11723288214129,1.02576816029217,1.06897509935711,0.939850940019914,1.14000843571663,1.19998926013566,0.927741639453094,1.09880025075081,0.953339298323435,1.09536557375959,1.07206891750426,1.0161153760803,0.997244510282212,0.95048278099774,0.988556075862395,1.02451197071445,0.988413290864748,1.05388895830802,0.904412688653971,0.977285854828487,1.02510494316076,1.00437912053359,0.963573801708247,1.00623783805582,0.926167358021472,1.0598772786634,0.996404209406824,0.980625499826863,0.928367844457963,1.0211662516779,0.832478762126468,1.10557097957057,1.04490252661692,1.05679325888152,0.953996297264148,0.966614340130269,0.936295782852161,0.948146323080154,1.01191453718823,1.07672310956944,0.853091421198982,1.08347123215773,0.986282040199271,0.995283878429089,1.15207317578791,0.830158931133798,1.06056417121719,1.02030469377231,0.962171786303296,0.993157556486479,1.04346517387423,0.916503272207147,1.04555673230821,1.04454113364428,0.980553461169086,0.881945776512416,1.01623369569308,0.82855898921826,1.13516750869158,0.617773273236727,1.05115616090008,1.03693837760524,1.45503471206049,1.11400278956425,1.22215145923075,0.98217069457466,0.953821428019485,1.05344712965207,1.00992533693058,1.09718254584589,1.00638992255137,0.888597654541991,0.908475191408347,0.528785638398532,0.843910780918899,0.78338652429402,1.13996122600643,0.933397244113255,0.973352998527603,0.533480455914515,0.887509256590967,0.969224485626766,1.2067220821535,1.06576067807347,0.985349820939638,1.10433633276513,0.944694785941473,0.908993654360105,0.984274836268834,1.00045352424727,1.06421796389965,0.931929657916977,0.940913330328368,1.00838095066778,0.956570392187268,0.963387992452709,0.958344946118838,0.895621103731643,0.871232005707957,1.01510791278837,0.896677766548321,0.873369186464156,0.947717370843713,1.01466323111392,0.939330453292727,0.97619592459929,1.02568763137579,1.03835742816838,0.866166511193067,0.905335208348839,1.00570408741297,0.935996324346699,1.03719327310679,1.5,1.14370317398962,1.11707372419023,1.17807115495335,1.16470093532613,1.13753294359315,1.02812126072736,1,1,1.02366312124927,0.843300649227951,1.13566870954474,0.970080968324945,0.968931127689505,0.997646251178592,0.952638231735155,0.964479077717535,0.929364346444021,0.937268404849645,1.25898413819818,0.992272290678465,0.973148690022881,0.94670883166234,0.847197953004058,0.902775981087831,1.07937242169327,0.804352267966608,1.09684746620472,0.656635503077392,0.909237256317531,0.903343484844965,0.942532850774045,0.756525955405872,0.855041379317805,1.02891671508871,0.94383108281235,1.08394945859883,0.969292874507149,1.1056063038428,0.982070077192872,1.39848958375272,0.982715469064599,0.907628935519461,0.894471504130588,0.5,0.975909574775641,0.96498221913543,1.01843822499738,1.06429871274865,1.07270992339934,0.826281614291818,0.971522317273719,0.796179079480685,1.05607178890441,1.02593826093004,0.665262527096323,1.0103356143586,0.961312440232634,0.926449957175946,0.990405864213752,1.09409115046593,0.941670400495883,0.98715947327864,0.961159285801141,0.821591396081277,1,1.12961399334612,1.16292961844631,1.08877349912199,1.23869452688519,0.961248051371679,1.07531549066269,1.0950796987057,1.09002049381707,1.0661570431349,0.786430552821134,1.04347690871077,0.996314079062338,1.04343017641055,0.893657087905775,0.988525386836532,0.992456909611984,0.934107694595834,1.08310912159577,0.992145876048868,1.01601073535385,1.06042529961039,0.939589301562462,0.657420175375695,1.02702496981487,1.1220947221367,0.979174534344573,1.5,1.04803894654996,0.932281604851166,1.10842906470209,1.08549572139394,1.07377546365344,0.94193530384697,0.878965577180817,1.06385708669991,0.966669525437931,1.12574448580712,1.01760377049859,0.763924726636105,0.83339337884161,0.98087321046976,0.707937013703464,1.08561916963604,1.09849883964733,0.580851817405158,1.26106379875162,0.93355981175186,1.01414280771253,0.885252053408176,1.01631057604472,1.13451660014065,1.04576046187037,0.788003119612104,0.919276382858249,0.987822425593675,0.873671761095991,1.04302240087849,0.925681886300875,0.954994407259643,0.719184798003624,0.993109998811275,1.1489256712983,0.899174435889191,0.5,0.87119496365822,0.797157326188715,0.954847910665364,0.815935399531074,0.867838941260424,1.13200822897063,0.793180768539675,0.957693606753593,0.875209028298508,1.0094497382862,0.94213734856656,0.5,0.934059274456713,0.945299337167888,1.00259042252637,1.03083566519481,1.14766625031504,0.925794751840716,0.762528087035324,1.07127296188055,0.977269040459222,1.14965844903658,0.971428694693873,0.717693247498334,1.04665697534504,0.965298914439937,1.01105429259527,0.5,1.14206525145466,1.02377915178584,0.920081764721194,0.843374439608518,0.98525689974182,1.27239298036574,1.04457232108241,0.5,0.882111112742301,0.986648470945402,1.08461847407637,1.29389628451198,1.08220516895227,0.701286621403219,0.960691377755826,1.04383374994274,0.968685885419609,1.34887589283657,0.955193081800637,1.01765660831255,0.817106246272023,0.80512949992299,0.987565630523562,0.902710112973516,0.860620926670504,1.02481245799324,0.956547490600021,0.856038562679313,0.91825654761097,0.944455636777351,1.11844650895889,0.5,0.936837733915363,0.910757215317613,0.972791192697201,1.05193461679023,0.81256070869236,0.989556866743942,1.00725314136242,0.993017829706503,0.889448504999446,1.5,0.858341976942273,1.03651045340195,0.961235215355324,0.656385364391576,0.685658280977821,0.867169530711261,1.11063359243918,1.04868438230871,1.13056714067408,1.04937039113836,1.0396480364897,1.06411134701734,1.5,1.00576821413091,1.5,0.918095566682397,1.00964252274082,0.93710614144547,0.925352259637998,0.7669163514665,0.879887237618756,1.31636985884126,0.828371085818213,0.963390966138366,0.843864135075338,0.5,1.02475973149512,1.00598438472776,1.11975877056055,0.749902670041799,1.00110242528421,0.694131347930537,0.998600429774042,0.84158829029742,0.589898526876409,0.785331954888458,1.01435190070051,0.822672152645206,0.591528071875952,0.918578261052255,0.902640779684312,0.964403634609832,0.936396249472113,0.849274494206002,0.613352749409328,0.822795626223573,0.971450061132271,0.758866492403992,0.968344741059334,0.773681940021916,0.758896702651546,0.848331297864025,1.14539319137223,0.818279816900956,0.909548472421784,1.04662892016467,1.03517498864016,1.03434372684451,1.35087056826325,0.982492603730263,0.834750052408406,0.955147962220097,0.96026273260157,1.02000049618388,0.856067211760262,0.932119888365109,0.991354578296067,1.18134506837257,0.824259478048681,0.868574405694386,0.940765866699783,0.944447776183165,1.02352457289529,1.02461764968395,0.757184973176051,0.949688431183952,1.07143396843072,0.778989927950869,1.06706322428718,0.826678238794482,0.826026529769214,1.1403313716511,0.989028762990712,0.890108210517256,0.871117167675093,0.746025209683325,1.03949203544007,0.984472630715474,1.08302184796956,1.12950734570556,0.952436514930692,1.03811197803105,0.859328861912426,1.06348653829028,0.898106550077176,0.984689628478045,0.983659393221993,0.97865312174507,0.620951739757435,0.897160772284189,0.824838158071109,1.26143487697243,0.988492754147679,1.11038231348812,0.960271020758746,0.847511275301933,1.09220273757116,0.85889173294683,0.979524850407716,0.938112800543021,0.878808023782028,0.843323214862858,1.0399359706485,1.08287796933164,0.947227948651348,0.911910121646411,1.1331284304136,1.02951862343045,1.20227372112053,1.32537665931766,1.37228111304081,0.550651016076828,1.08378180004122,0.949108647872838,1.0206828333815,0.871154912049233,1.01844910282693,0.980883358726151,1.31267144343232,0.825629464397635,0.901047478688697,0.896842304691096,1.09961938740215,0.917318112763127,1.07213004411218,1.02908741969631,0.900598343980384,0.951449771921842,1.01702921775642,1.0346994523449,0.944620710374053,0.976433153797297,0.845703663020463,1.05459099285481,0.994873135672214,1.07249491359448,0.912907466096958,1.03214984267647,1.1665525687295,1.23434459039239,1.10848430456679,1.03505462129483,0.858446989856517,0.809655597645103,1.20327596477211,1.02078215028567,0.9568248525883,0.919924535792591,1.0076604446687,0.981165548458085,0.800069647834166,0.969257433633328,0.5,0.991865494433886,0.980241294680412,0.793765811919314,0.992432871908938,0.923071950061602,0.986051751091526,0.962541512848648,0.932201057284424,0.844792739152491,0.969022921833225,1.00869407113925,1.1885482286681,0.967093421220625,1.09101001259659,1.16903515522858,1.19332281964855,1.02249180814947,1.16127765121484,1.13614906431045,1.23942984141213,0.888367923828929,1.08143642584537,0.859062871834049,1.00117774092886,1.04194992121785,0.959563097964503,1.05048898264414,1.03488687336568,1.04202623646525,1.06243275198438,1.01409874280112,0.863393743063197,0.870342052946061,0.931959144887338,0.954038103114287,1.03235145930123,1.01125311816469,0.966622984233439,0.970270468748789,1.07807605953478,0.706291591832799,1.22620066174414,0.875896325765749,1.27758435926187,0.893114232081441,1.05570883412835,1.0218662611343,0.994086845151812,0.963652614937954,0.968798657925477,1.16744585935057,0.993672650549906,0.878604306888101,0.987616312078315,1.03713527960854,0.959362739815518,1.00299618770328,0.937653304716893,1.1090116765368,1.08491043511872,0.82252818959004,1.02606864918577,1.03033594134129,0.774302701073075,0.985368048195803,1.0373106102958,1.11529968988269,0.987221790344182,0.976115075080617,1.00252319382568,1.02440436980846,0.995170426872503,1.00160145651676,1.07363841289111,1.22483095903996,0.935309050631853,0.866893667127734,1.10058204363431,0.980476410093353,1.30839041676708,0.990818498012949,0.995382089715366,1.1354053174833,0.976637801717507,1.01293699339828,0.934013299985367,0.840804032968088,1.04992362854612,0.995798440880352,0.5,1.07681100138844,0.978197130331848,1.29656315764366,1.05866818459057,1.03117003207136,1.02613462208249,0.997321461319689,0.917340263290482,0.924286719163721,1.01636763588004,0.909847357147416,1.24217310843298,0.999150297937307,0.978277932014929,0.706269161284154,1.12280023032523,1.03059653750212,1.09854535405319,0.941965725110932,1.11162304946671,1.01467775312625,0.826235650208702,1.04816175008736,1.03247200468445,1.03220051016964,1.15406975901098,0.981629751312038,0.915671569661724,0.641602137863595,0.967941568716778,0.877027608063816,1.01295012273288,0.86083144022343,1.16958514849043,0.930140041979529,0.907204918731491,1.21080621265977,0.997976119710451,1.20059998487197,0.9971532808603,0.914045843257975,1.01643813204543,0.967729904903011,0.882007042462135,0.959943813410658,0.827863240100763,0.973284748730309,0.864617611218892,1.01516461384163,0.98315794483464,0.992401217335824,0.950306833121261,1.10973045960978,1.17348187139158,0.966416270355709,1.24490156932146,1.07856518117934,1.00006756751383,1.13405421569506,1.18867777506746,1.01674388393319,0.914805762790716,1.00160479799336,1.12594113773632,0.909033912530119
[truncated: 1,415,376 more chars]
