# Supplementary material for: Voltage-Seq: all-optical postsynaptic connectome-guided single-cell transcriptomics
Source: Nat Methods. 2023 Jul 20;20(9):1409–16. doi: 10.1038/s41592-023-01965-1 (PMC10482676; doi:10.1038/s41592-023-01965-1)
Supplement: Supplementary file 4 — Comma separated ‘txt’ of 3D coordinates of each 6,911 PAG neurons used in plotting of the spatial distribution of o-phys clusters. Coordinates are converted to the isolated 3D PAG atlas from the CCF4 Allen Brain Atlas. We included animal IDs and cluster labels from our clustering shown in Fig. 2 as well. [file 41592_2023_1965_MOESM4_ESM.txt]

Animal ID	4	4	4	4	4	4	4	4	4	4	4	4	4	4	4	4	4	4	4	4	4	4	4	4	4	4	4	4	4	4	4	4	4	4	4	4	4	4	4	4	4	4	4	4	4	4	4	4	4
O-phys cluster	17	17	18	17	13	17	18	17	15	18	18	17	6	14	17	18	17	12	17	18	18	17	17	4	18	14	17	18	17	15	17	18	18	17	17	17	18	17	18	18	18	18	17	17	18	17	18	17	18
AP coordinate	269	269	269	269	269	269	269	269	269	269	269	269	269	269	269	269	269	269	269	269	269	269	269	269	269	269	269	269	269	269	269	269	269	269	269	269	269	269	269	269	269	269	269	269	269	269	269	269	269
DV coordinate	289	289	288	288	287	287	288	287	287	287	287	286	286	286	285	285	285	284	285	284	284	284	283	283	283	282	282	282	281	281	281	280	280	279	280	278	277	278	278	278	277	277	277	277	276	276	276	276	275
ML coordinate	105	97	91	93	102	89	84	99	105	92	96	100	104	89	107	89	104	103	101	94	91	99	96	106	89	96	85	98	100	103	103	100	94	92	106	103	90	96	88	97	87	83	107	95	95	93	87	100	93
[truncated: 5,000 more columns]
